# Supplementary material for: Panax notoginseng flower protects against diabetic cardiomyopathy by regulating the ACSL4/ALOX15 pathway
Source: Front Pharmacol. 2026 Mar 27;17:1780442. doi: 10.3389/fphar.2026.1780442 (PMC13066132; doi:10.3389/fphar.2026.1780442)
Supplement: Supplementary file 1 [file Table3.xlsx]

## Sheet: Table S3
Table S3 FPKM values of H9c2 cells.
id	C-1	C-2	C-3	PA-1	PA-2	PA-3	SQH-1	SQH-2	SQH-3	gene_Dbxref	description	coding_type	GO_id	GO_term	pathway	pathway_description	Reactome_ID	Reactome_term	wiki_ID	wiki_term	Family	TF_family
2510039O18Rikl	30.0927	32.2919	32.5273	31.1898	30.2266	29.486	28.5189	26.6768	28.1838	313699	RIKEN cDNA 2510039O18 gene like	protein_coding	GO:0016020	membrane
6430548M08Rikl	5.65678	5.16341	5.64509	6.17233	6.12153	6.23108	6.69566	5.82701	5.89372	307907	RIKEN cDNA 6430548M08 gene like	protein_coding
A2m	0	0	0	0	0	0	0	0.00803602	0	24153	alpha-2-macroglobulin	protein_coding	GO:0005615,GO:0048403,GO:0048306,GO:0004866,GO:0019899,GO:0019838,GO:0042802,GO:0019966,GO:0019959,GO:0048406,GO:0002020,GO:0004867,GO:0005102,GO:0043120,GO:0002438,GO:0006953,GO:1990402,GO:0001553,GO:0001869,GO:0010951,GO:0010037,GO:0051384,GO:0007584,GO:0034695,GO:0009611,GO:0048863	extracellular space|brain-derived neurotrophic factor binding|calcium-dependent protein binding|endopeptidase inhibitor activity|enzyme binding|growth factor binding|identical protein binding|interleukin-1 binding|interleukin-8 binding|nerve growth factor binding|protease binding|serine-type endopeptidase inhibitor activity|signaling receptor binding|tumor necrosis factor binding|acute inflammato…	rno04610	Complement and coagulation cascades	R-RNO-109582,R-RNO-114608,R-RNO-140837,R-RNO-140877,R-RNO-1474228,R-RNO-1474244,R-RNO-174824,R-RNO-382551,R-RNO-76002,R-RNO-76005,R-RNO-8963896,R-RNO-8963898	Hemostasis|Platelet degranulation |Intrinsic Pathway of Fibrin Clot Formation|Formation of Fibrin Clot (Clotting Cascade)|Degradation of the extracellular matrix|Extracellular matrix organization|Plasma lipoprotein assembly, remodeling, and clearance|Transport of small molecules|Platelet activation, signaling and aggregation|Response to elevated platelet cytosolic Ca2+|HDL assembly|Plasma lipopro…	WP547	Complement and coagulation cascades
A3galt2	24.15	24.5321	25.5137	24.1089	26.0063	23.513	27.6893	27.0458	24.6331	171553	alpha 1%2C3-galactosyltransferase 2	protein_coding	GO:0005794,GO:0032580,GO:0031982,GO:0001962,GO:0016757,GO:0046872,GO:0047276,GO:0005975,GO:0071287,GO:0006688,GO:0030259	Golgi apparatus|Golgi cisterna membrane|vesicle|alpha-1,3-galactosyltransferase activity|glycosyltransferase activity|metal ion binding|N-acetyllactosaminide 3-alpha-galactosyltransferase activity|carbohydrate metabolic process|cellular response to manganese ion|glycosphingolipid biosynthetic process|lipid glycosylation	rno00603	Glycosphingolipid biosynthesis - globo and isoglobo series
AA926063	0.0629156	0	0.0645653	0	0.334281	0	0.254936	0.192219	0.0649048	294284	AA926063gene	non_coding
ATP6	1921.26	2024.21	1833.46	1309.75	1577.98	1666.28	1786.47	1812.18	1926.93	26197		protein_coding	GO:0005753,GO:0045263,GO:0046933,GO:0007568,GO:0015986,GO:0042776,GO:0055093	mitochondrial proton-transporting ATP synthase complex|proton-transporting ATP synthase complex, coupling factor F(o)|proton-transporting ATP synthase activity, rotational mechanism|aging|proton motive force-driven ATP synthesis|proton motive force-driven mitochondrial ATP synthesis|response to hyperoxia	rno00190,rno04714,rno05208,rno05010,rno05012,rno05014,rno05016,rno05020,rno05022,rno05415	Oxidative phosphorylation|Thermogenesis|Chemical carcinogenesis - reactive oxygen species|Alzheimer disease|Parkinson disease|Amyotrophic lateral sclerosis|Huntington disease|Prion disease|Pathways of neurodegeneration - multiple diseases|Diabetic cardiomyopathy	R-RNO-1428517,R-RNO-1430728,R-RNO-1592230,R-RNO-163200,R-RNO-163210,R-RNO-1852241,R-RNO-8949613	The citric acid (TCA) cycle and respiratory electron transport|Metabolism|Mitochondrial biogenesis|Respiratory electron transport, ATP synthesis by chemiosmotic coupling, and heat production by uncoupling proteins.|Formation of ATP by chemiosmotic coupling|Organelle biogenesis and maintenance|Cristae formation	WP1283,WP1283	Oxidative phosphorylation|Oxidative phosphorylation
ATP8	76.1806	69.8083	49.8207	46.8405	50.5108	70.5831	52.903	41.5664	61.9822	26196		protein_coding	GO:0005753,GO:0000276,GO:0015078,GO:0042776,GO:0055093	mitochondrial proton-transporting ATP synthase complex|mitochondrial proton-transporting ATP synthase complex, coupling factor F(o)|proton transmembrane transporter activity|proton motive force-driven mitochondrial ATP synthesis|response to hyperoxia	rno00190,rno04714,rno05208,rno05010,rno05012,rno05014,rno05016,rno05020,rno05022,rno05415	Oxidative phosphorylation|Thermogenesis|Chemical carcinogenesis - reactive oxygen species|Alzheimer disease|Parkinson disease|Amyotrophic lateral sclerosis|Huntington disease|Prion disease|Pathways of neurodegeneration - multiple diseases|Diabetic cardiomyopathy	R-RNO-1428517,R-RNO-1430728,R-RNO-1592230,R-RNO-163200,R-RNO-163210,R-RNO-1852241,R-RNO-8949613	The citric acid (TCA) cycle and respiratory electron transport|Metabolism|Mitochondrial biogenesis|Respiratory electron transport, ATP synthesis by chemiosmotic coupling, and heat production by uncoupling proteins.|Formation of ATP by chemiosmotic coupling|Organelle biogenesis and maintenance|Cristae formation
Aaas	36.6402	37.6798	37.601	31.6007	30.9039	29.5923	26.8294	27.6899	30.2982	300259	aladin WD repeat nucleoporin	protein_coding	GO:0005813,GO:0005829,GO:0072686,GO:0005635,GO:0031965,GO:0005643,GO:0005654,GO:0000922,GO:0009566,GO:0007612,GO:0001578,GO:0090307,GO:0051028,GO:0006913,GO:0015031	centrosome|cytosol|mitotic spindle|nuclear envelope|nuclear membrane|nuclear pore|nucleoplasm|spindle pole|fertilization|learning|microtubule bundle formation|mitotic spindle assembly|mRNA transport|nucleocytoplasmic transport|protein transport	rno03013	Nucleocytoplasmic transport	R-RNO-1430728,R-RNO-159227,R-RNO-159230,R-RNO-159231,R-RNO-159234,R-RNO-159236,R-RNO-162582,R-RNO-1640170,R-RNO-170822,R-RNO-191859,R-RNO-194315,R-RNO-194441,R-RNO-211000,R-RNO-2262752,R-RNO-2980766,R-RNO-2990846,R-RNO-3108214,R-RNO-3108232,R-RNO-3232142,R-RNO-3301854,R-RNO-3371453,R-RNO-3371556,R-RNO-392499,R-RNO-4085377,R-RNO-4551638,R-RNO-4570464,R-RNO-4615885,R-RNO-5578749,R-RNO-597592,R-RNO-…	Metabolism|Transport of the SLBP independent Mature mRNA|Transport of the SLBP Dependant Mature mRNA|Transport of Mature mRNA Derived from an Intronless Transcript|Transport of Mature mRNAs Derived from Intronless Transcripts|Transport of Mature mRNA derived from an Intron-Containing Transcript|Signal Transduction|Cell Cycle|Regulation of Glucokinase by Glucokinase Regulatory Protein|snRNP Assemb…
Aacs	32.3172	33.0122	37.1478	58.0448	57.5826	59.7698	44.9303	43.2351	42.7934	65984	acetoacetyl-CoA synthetase	protein_coding	GO:0005829,GO:0030729,GO:0005524,GO:0047760,GO:0060612,GO:0071397,GO:0071333,GO:0071394,GO:0006631,GO:0001889,GO:0032024,GO:0045471,GO:0007584,GO:0034201,GO:0014070,GO:0010243,GO:0014074,GO:0042594,GO:0009410,GO:0050872	cytosol|acetoacetate-CoA ligase activity|ATP binding|butyrate-CoA ligase activity|adipose tissue development|cellular response to cholesterol|cellular response to glucose stimulus|cellular response to testosterone stimulus|fatty acid metabolic process|liver development|positive regulation of insulin secretion|response to ethanol|response to nutrient|response to oleic acid|response to organic cycl…	rno00650,rno00280	Butanoate metabolism|Valine, leucine and isoleucine degradation	R-RNO-1430728,R-RNO-556833,R-RNO-74182,R-RNO-77111	Metabolism|Metabolism of lipids|Ketone body metabolism|Synthesis of Ketone Bodies
Aadat	0	0	0	0	0.0151895	0.0149336	0.0579208	0.0145572	0	29416	aminoadipate aminotransferase	protein_coding	GO:0005739,GO:0047536,GO:0047958,GO:0047315,GO:0016212,GO:0050094,GO:0042803,GO:0030170,GO:0008483,GO:0006103,GO:1901605,GO:0009058,GO:0006536,GO:0070189,GO:0033512	mitochondrion|2-aminoadipate transaminase activity|glycine:2-oxoglutarate aminotransferase activity|kynurenine-glyoxylate transaminase activity|kynurenine-oxoglutarate transaminase activity|methionine-glyoxylate transaminase activity|protein homodimerization activity|pyridoxal phosphate binding|transaminase activity|2-oxoglutarate metabolic process|alpha-amino acid metabolic process|biosynthetic …	rno00310,rno00380	Lysine degradation|Tryptophan metabolism	R-RNO-1430728,R-RNO-71064,R-RNO-71240,R-RNO-71291	Metabolism|Lysine catabolism|Tryptophan catabolism|Metabolism of amino acids and derivatives	WP270,WP270	Tryptophan metabolism|Tryptophan metabolism
Aagab	17.5237	16.5629	17.7591	18.7636	17.9353	19.7257	18.3574	18.1264	17.7252	171435	alpha- and gamma-adaptin binding protein	protein_coding	GO:0005829,GO:0016607,GO:0015031	cytosol|nuclear speck|protein transport
Aak1	6.87702	6.80691	6.95019	6.78396	6.7376	6.7466	6.94533	6.87921	6.36198	500244	AP2 associated kinase 1	protein_coding	GO:0044305,GO:0031252,GO:0071439,GO:0005905,GO:0030136,GO:0005737,GO:0019897,GO:0098793,GO:0043195,GO:0035612,GO:0005524,GO:0005112,GO:0106310,GO:0004674,GO:0045747,GO:0140238,GO:0046777,GO:0006468,GO:0050821,GO:2000369,GO:0032880	calyx of Held|cell leading edge|clathrin complex|clathrin-coated pit|clathrin-coated vesicle|cytoplasm|extrinsic component of plasma membrane|presynapse|terminal bouton|AP-2 adaptor complex binding|ATP binding|Notch binding|protein serine kinase activity|protein serine/threonine kinase activity|positive regulation of Notch signaling pathway|presynaptic endocytosis|protein autophosphorylation|prot…
Aamdc	1.01675	0.893408	1.07161	0.804029	0.759218	0.803845	0.779438	0.755599	1.55916	361606	adipogenesis associated%2C Mth938 domain containing	protein_coding	GO:0005737,GO:0043066,GO:0045600,GO:0045944,GO:0006366	cytoplasm|negative regulation of apoptotic process|positive regulation of fat cell differentiation|positive regulation of transcription by RNA polymerase II|transcription by RNA polymerase II
Aamp	50.5405	49.2347	53.475	52.5316	50.5119	51.6633	50.7037	50.3878	51.3205	301512	angio-associated%2C migratory cell protein	protein_coding	GO:0009986,GO:0005829,GO:0045171,GO:0015630,GO:0005886,GO:0008201,GO:0001525,GO:0030154,GO:0010595,GO:0014909	cell surface|cytosol|intercellular bridge|microtubule cytoskeleton|plasma membrane|heparin binding|angiogenesis|cell differentiation|positive regulation of endothelial cell migration|smooth muscle cell migration			R-RNO-109582,R-RNO-162582,R-RNO-168249,R-RNO-168256,R-RNO-168638,R-RNO-168643,R-RNO-177929,R-RNO-392518,R-RNO-428930,R-RNO-76002,R-RNO-9006934	Hemostasis|Signal Transduction|Innate Immune System|Immune System|NOD1/2 Signaling Pathway|Nucleotide-binding domain, leucine rich repeat containing receptor (NLR) signaling pathways|Signaling by EGFR|Signal amplification|Thromboxane signalling through TP receptor|Platelet activation, signaling and aggregation|Signaling by Receptor Tyrosine Kinases
Aanat	0	0.012242	0	0.0942592	0.0264083	0.0259634	0.138463	0.0126545	0.0897315	25120	aralkylamine N-acetyltransferase	protein_coding	GO:0005737,GO:0005829,GO:0048471,GO:0071889,GO:0004059,GO:0004060,GO:0071320,GO:0007623,GO:0043153,GO:0030187,GO:0006474,GO:0009648,GO:0051592,GO:0051591,GO:0046688,GO:0051412,GO:0034097,GO:0032868,GO:0009416,GO:0014070,GO:1901652,GO:0034695,GO:0010043	cytoplasm|cytosol|perinuclear region of cytoplasm|14-3-3 protein binding|aralkylamine N-acetyltransferase activity|arylamine N-acetyltransferase activity|cellular response to cAMP|circadian rhythm|entrainment of circadian clock by photoperiod|melatonin biosynthetic process|N-terminal protein amino acid acetylation|photoperiodism|response to calcium ion|response to cAMP|response to copper ion|resp…	rno00380	Tryptophan metabolism	R-RNO-1430728,R-RNO-209776,R-RNO-209931,R-RNO-71291	Metabolism|Metabolism of amine-derived hormones|Serotonin and melatonin biosynthesis|Metabolism of amino acids and derivatives	WP270	Tryptophan metabolism
Aar2	8.2255	8.45641	7.83131	7.60375	8.49668	8.54403	8.01097	8.22551	8.55523	296312	AAR2 splicing factor	protein_coding	GO:0005681,GO:0000244	spliceosomal complex|spliceosomal tri-snRNP complex assembly
Aars1	164.373	167.193	163.461	223.76	229.253	230.46	221.403	212.097	215.82	292023	alanyl-tRNA synthetase 1	protein_coding	GO:0005737,GO:0005829,GO:0005739,GO:0004813,GO:0016597,GO:0002161,GO:0005524,GO:0002196,GO:0045182,GO:0000049,GO:0008270,GO:0006419,GO:0021680,GO:0043524,GO:0050905,GO:0050885,GO:0051402,GO:0140018,GO:0006400	cytoplasm|cytosol|mitochondrion|alanine-tRNA ligase activity|amino acid binding|aminoacyl-tRNA editing activity|ATP binding|Ser-tRNA(Ala) hydrolase activity|translation regulator activity|tRNA binding|zinc ion binding|alanyl-tRNA aminoacylation|cerebellar Purkinje cell layer development|negative regulation of neuron apoptotic process|neuromuscular process|neuromuscular process controlling balance…	rno00970	Aminoacyl-tRNA biosynthesis
Aars2	3.78414	3.65432	3.80006	2.86918	2.73385	2.69432	3.3969	3.01433	3.60102	301254	alanyl-tRNA synthetase 2%2C mitochondrial	protein_coding	GO:0005739,GO:0004813,GO:0016597,GO:0002161,GO:0005524,GO:0000049,GO:0008270,GO:0006419,GO:0070143,GO:0006400	mitochondrion|alanine-tRNA ligase activity|amino acid binding|aminoacyl-tRNA editing activity|ATP binding|tRNA binding|zinc ion binding|alanyl-tRNA aminoacylation|mitochondrial alanyl-tRNA aminoacylation|tRNA modification	rno00970	Aminoacyl-tRNA biosynthesis
Aarsd1	16.272	15.0531	15.25	14.8178	14.3241	14.7958	13.8516	14.0675	14.9142	619440	alanyl-tRNA synthetase domain containing 1	protein_coding	GO:0005737,GO:0004813,GO:0002161,GO:0005524,GO:0046872,GO:0003676,GO:0002196,GO:0006419,GO:0106074,GO:0006450	cytoplasm|alanine-tRNA ligase activity|aminoacyl-tRNA editing activity|ATP binding|metal ion binding|nucleic acid binding|Ser-tRNA(Ala) hydrolase activity|alanyl-tRNA aminoacylation|aminoacyl-tRNA metabolism involved in translational fidelity|regulation of translational fidelity
Aasdh	1.76334	1.43102	1.7237	1.29551	1.28941	1.21149	1.76206	1.56446	1.6341	364136	aminoadipate-semialdehyde dehydrogenase	protein_coding	GO:0016878,GO:0005524,GO:0043041,GO:0019482,GO:0006631	acid-thiol ligase activity|ATP binding|amino acid activation for nonribosomal peptide biosynthetic process|beta-alanine metabolic process|fatty acid metabolic process
Aasdhppt	41.6965	43.5291	39.5494	37.2098	35.5627	34.47	34.5065	36.2093	34.0118	300328	aminoadipate-semialdehyde dehydrogenase-phosphopantetheinyl transferase	protein_coding	GO:0005829,GO:0008897,GO:0000287,GO:0009258,GO:0019878,GO:0051604	cytosol|holo-[acyl-carrier-protein] synthase activity|magnesium ion binding|10-formyltetrahydrofolate catabolic process|lysine biosynthetic process via aminoadipic acid|protein maturation	rno00770	Pantothenate and CoA biosynthesis	R-RNO-1430728,R-RNO-196849,R-RNO-196854,R-RNO-199220	Metabolism|Metabolism of water-soluble vitamins and cofactors|Metabolism of vitamins and cofactors|Vitamin B5 (pantothenate) metabolism
Aatf	3.53008	3.65659	3.51335	3.90665	3.93559	4.00526	3.36424	4.1654	3.69052	114512	apoptosis antagonizing transcription factor	protein_coding	GO:0005737,GO:0005794,GO:0005730,GO:0005654,GO:0005634,GO:0005667,GO:0043522,GO:0019901,GO:0048156,GO:0006915,GO:0007155,GO:0006974,GO:0040016,GO:0042985,GO:0043066,GO:2001234,GO:2000378,GO:0032929,GO:0045893,GO:0045944,GO:0007346,GO:0006357,GO:0042254	cytoplasm|Golgi apparatus|nucleolus|nucleoplasm|nucleus|transcription regulator complex|leucine zipper domain binding|protein kinase binding|tau protein binding|apoptotic process|cell adhesion|cellular response to DNA damage stimulus|embryonic cleavage|negative regulation of amyloid precursor protein biosynthetic process|negative regulation of apoptotic process|negative regulation of apoptotic si…
Aatk	0.0159357	0.0392497	0.046335	0.0115127	0.0225784	0.0138737	0.037667	0.0243433	0.035619	690853	apoptosis-associated tyrosine kinase	protein_coding	GO:0030425,GO:0030426,GO:0016020,GO:0048471,GO:0005524,GO:0004672,GO:0106310,GO:0004674,GO:0004713,GO:0006915,GO:0007420,GO:0051402,GO:0038083,GO:0006468	dendrite|growth cone|membrane|perinuclear region of cytoplasm|ATP binding|protein kinase activity|protein serine kinase activity|protein serine/threonine kinase activity|protein tyrosine kinase activity|apoptotic process|brain development|neuron apoptotic process|peptidyl-tyrosine autophosphorylation|protein phosphorylation
Abat	0.00508322	0.010016	0.0052165	0.0716109	0.0216063	0.0106212	0.0463441	0	0.0104879	81632	4-aminobutyrate aminotransferase	protein_coding	GO:0032144,GO:0005759,GO:0005739,GO:0043005,GO:0047298,GO:0003867,GO:0034386,GO:0042802,GO:0051536,GO:0046872,GO:0030170,GO:0032145,GO:0007568,GO:0048148,GO:0021549,GO:0007620,GO:0035640,GO:0009449,GO:0009450,GO:0009448,GO:0007626,GO:0045776,GO:0033602,GO:0014053,GO:0090331,GO:0042135,GO:1904450,GO:0045964,GO:0031652,GO:0097151,GO:0032024,GO:1902722,GO:0070474,GO:0042220,GO:0045471,GO:0001666,GO:…	4-aminobutyrate transaminase complex|mitochondrial matrix|mitochondrion|neuron projection|(S)-3-amino-2-methylpropionate transaminase activity|4-aminobutyrate transaminase activity|4-aminobutyrate:2-oxoglutarate transaminase activity|identical protein binding|iron-sulfur cluster binding|metal ion binding|pyridoxal phosphate binding|succinate-semialdehyde dehydrogenase binding|aging|behavioral res…	rno00640,rno00650,rno00250,rno00280,rno00410,rno04727	Propanoate metabolism|Butanoate metabolism|Alanine, aspartate and glutamate metabolism|Valine, leucine and isoleucine degradation|beta-Alanine metabolism|GABAergic synapse	R-RNO-112310,R-RNO-112315,R-RNO-112316,R-RNO-888590,R-RNO-916853	Neurotransmitter release cycle|Transmission across Chemical Synapses|Neuronal System|GABA synthesis, release, reuptake and degradation|Degradation of GABA
Abca1	1.18345	0.988616	1.04243	1.09277	0.893397	0.994257	1.27876	1.28054	1.09115	313210	ATP binding cassette subfamily A member 1	protein_coding	GO:0016323,GO:0009986,GO:0030139,GO:0005768,GO:0009897,GO:0005794,GO:0043231,GO:0097708,GO:0016020,GO:0045121,GO:0048471,GO:0045335,GO:0005886,GO:0140359,GO:0034186,GO:0034188,GO:0034185,GO:0005524,GO:0016887,GO:0051117,GO:0042626,GO:0120020,GO:0140328,GO:0008035,GO:0005319,GO:0031210,GO:0090554,GO:0090556,GO:0005548,GO:0008320,GO:0005102,GO:0031267,GO:0046623,GO:0019905,GO:0007189,GO:0071222,GO:…	basolateral plasma membrane|cell surface|endocytic vesicle|endosome|external side of plasma membrane|Golgi apparatus|intracellular membrane-bounded organelle|intracellular vesicle|membrane|membrane raft|perinuclear region of cytoplasm|phagocytic vesicle|plasma membrane|ABC-type transporter activity|apolipoprotein A-I binding|apolipoprotein A-I receptor activity|apolipoprotein binding|ATP binding|…	rno02010,rno04975,rno04979,rno05417	ABC transporters|Fat digestion and absorption|Cholesterol metabolism|Lipid and atherosclerosis			WP139,WP139,WP139,WP145	Nuclear receptors in lipid metabolism and toxicity|Nuclear receptors in lipid metabolism and toxicity|Nuclear receptors in lipid metabolism and toxicity|Statin pathway
Abca12	0.00238589	0.00235059	0.0171392	0	0.00507065	0	0	0.0145787	0.00738399	301482	ATP binding cassette subfamily A member 12	protein_coding	GO:0005737,GO:0005829,GO:0097209,GO:0097234,GO:0000139,GO:0043231,GO:0005743,GO:0005886,GO:0030658,GO:0140359,GO:0034191,GO:0005524,GO:0016887,GO:0140326,GO:0042626,GO:0005319,GO:0005102,GO:0006672,GO:0035627,GO:0033344,GO:0003336,GO:0051649,GO:0061436,GO:0006886,GO:0031424,GO:0030216,GO:0055088,GO:0006869,GO:0048286,GO:0033700,GO:0010875,GO:0032379,GO:2000010,GO:0072659,GO:0045055,GO:0061178,GO:…	cytoplasm|cytosol|epidermal lamellar body|epidermal lamellar body membrane|Golgi membrane|intracellular membrane-bounded organelle|mitochondrial inner membrane|plasma membrane|transport vesicle membrane|ABC-type transporter activity|apolipoprotein A-I receptor binding|ATP binding|ATP hydrolysis activity|ATPase-coupled intramembrane lipid transporter activity|ATPase-coupled transmembrane transport…	rno02010	ABC transporters	R-RNO-1369062,R-RNO-382551,R-RNO-382556	ABC transporters in lipid homeostasis|Transport of small molecules|ABC-family proteins mediated transport
Abca13	0	0	0.00153807	0	0	0	0	0	0	289797	ATP binding cassette subfamily A member 13	protein_coding	GO:0030659,GO:0043231,GO:0097708,GO:0140359,GO:0005524,GO:0016887,GO:0042626,GO:0005319,GO:0035627,GO:0006869,GO:0032376,GO:1900244	cytoplasmic vesicle membrane|intracellular membrane-bounded organelle|intracellular vesicle|ABC-type transporter activity|ATP binding|ATP hydrolysis activity|ATPase-coupled transmembrane transporter activity|lipid transporter activity|ceramide transport|lipid transport|positive regulation of cholesterol transport|positive regulation of synaptic vesicle endocytosis	rno02010	ABC transporters
Abca14	0	0	0	0.0154988	0	0.00373547	0	0.00364132	0.0295087	365362	ATP-binding cassette%2C subfamily A (ABC1)%2C member 14	protein_coding	GO:0097208,GO:0097233,GO:0030659,GO:0043231,GO:0042599,GO:0097232,GO:0005770,GO:0005765,GO:0032585,GO:0005886,GO:0008559,GO:0005524,GO:0016887,GO:0042626,GO:0005319,GO:0140345,GO:0120019,GO:0006869,GO:0030324,GO:0070925,GO:0046470,GO:0046471,GO:0055091,GO:0015914,GO:0010875,GO:1902995,GO:2001140,GO:0032464,GO:0046890,GO:0032368,GO:0150172,GO:0051384,GO:0043129,GO:0046618,GO:0006855,GO:0042908	alveolar lamellar body|alveolar lamellar body membrane|cytoplasmic vesicle membrane|intracellular membrane-bounded organelle|lamellar body|lamellar body membrane|late endosome|lysosomal membrane|multivesicular body membrane|plasma membrane|ABC-type xenobiotic transporter activity|ATP binding|ATP hydrolysis activity|ATPase-coupled transmembrane transporter activity|lipid transporter activity|phosp…	rno02010	ABC transporters
Abca16	0.0309522	0.0174252	0.0816782	0.0479171	0.0704802	0.124727	0.0627096	0.0630431	0.0866693	293444	ATP-binding cassette%2C subfamily A (ABC1)%2C member 16	protein_coding	GO:0097208,GO:0097233,GO:0030659,GO:0005615,GO:0043231,GO:0042599,GO:0097232,GO:0005770,GO:0005765,GO:0032585,GO:0005886,GO:0008559,GO:0005524,GO:0016887,GO:0042626,GO:0005319,GO:0140345,GO:0120019,GO:0006869,GO:0030324,GO:0070925,GO:0046470,GO:0046471,GO:0055091,GO:0015914,GO:0010875,GO:1902995,GO:2001140,GO:0032464,GO:0019538,GO:0046890,GO:0150172,GO:0051384,GO:0009410,GO:0043129,GO:0046618,GO:…	alveolar lamellar body|alveolar lamellar body membrane|cytoplasmic vesicle membrane|extracellular space|intracellular membrane-bounded organelle|lamellar body|lamellar body membrane|late endosome|lysosomal membrane|multivesicular body membrane|plasma membrane|ABC-type xenobiotic transporter activity|ATP binding|ATP hydrolysis activity|ATPase-coupled transmembrane transporter activity|lipid transp…	rno02010	ABC transporters
Abca17	0.0457332	0.0413018	0.0743096	0.136289	0.0931453	0.0676866	0.0926562	0.0465745	0.129743	287112	ATP-binding cassette%2C subfamily A (ABC1)%2C member 17	protein_coding	GO:0005789,GO:0043231,GO:0140359,GO:0005524,GO:0042626,GO:0005319,GO:0006869,GO:0006638	endoplasmic reticulum membrane|intracellular membrane-bounded organelle|ABC-type transporter activity|ATP binding|ATPase-coupled transmembrane transporter activity|lipid transporter activity|lipid transport|neutral lipid metabolic process	rno02010	ABC transporters
Abca2	4.83271	5.74039	5.56339	6.69519	6.7728	6.7735	7.48066	7.33642	7.07645	79248	ATP binding cassette subfamily A member 2	protein_coding	GO:0031410,GO:0005768,GO:0010008,GO:0043231,GO:0005765,GO:0005764,GO:0016020,GO:0005815,GO:0005886,GO:0140359,GO:0005524,GO:0016887,GO:0042626,GO:0099038,GO:0061135,GO:0005319,GO:0090156,GO:0032289,GO:0099040,GO:0042632,GO:0001573,GO:0006687,GO:0006869,GO:0007626,GO:0090370,GO:0032384,GO:1905598,GO:0071072,GO:1905601,GO:0090155,GO:0045939,GO:0042986,GO:1902993,GO:1902004,GO:0032805,GO:0032383,GO:…	cytoplasmic vesicle|endosome|endosome membrane|intracellular membrane-bounded organelle|lysosomal membrane|lysosome|membrane|microtubule organizing center|plasma membrane|ABC-type transporter activity|ATP binding|ATP hydrolysis activity|ATPase-coupled transmembrane transporter activity|ceramide floppase activity|endopeptidase regulator activity|lipid transporter activity|cellular sphingolipid hom…	rno02010,rno04142	ABC transporters|Lysosome	R-RNO-1369062,R-RNO-382551,R-RNO-382556	ABC transporters in lipid homeostasis|Transport of small molecules|ABC-family proteins mediated transport
Abca3	11.7976	13.3619	13.9222	15.3944	15.6707	15.7386	15.6183	14.8066	14.744	302973	ATP binding cassette subfamily A member 3	protein_coding	GO:0097208,GO:0097233,GO:0030659,GO:0043231,GO:0042599,GO:0097232,GO:0005770,GO:0005765,GO:0032585,GO:0005886,GO:0008559,GO:0005524,GO:0016887,GO:0042626,GO:0005319,GO:0140345,GO:0120019,GO:0006869,GO:0030324,GO:0070925,GO:0046470,GO:0046471,GO:0055091,GO:0015914,GO:0010875,GO:1902995,GO:2001140,GO:0032464,GO:0046890,GO:0032368,GO:0150172,GO:0051384,GO:0043129,GO:0046618,GO:0006855,GO:0042908	alveolar lamellar body|alveolar lamellar body membrane|cytoplasmic vesicle membrane|intracellular membrane-bounded organelle|lamellar body|lamellar body membrane|late endosome|lysosomal membrane|multivesicular body membrane|plasma membrane|ABC-type xenobiotic transporter activity|ATP binding|ATP hydrolysis activity|ATPase-coupled transmembrane transporter activity|lipid transporter activity|phosp…	rno02010	ABC transporters	R-RNO-1369062,R-RNO-382551,R-RNO-382556,R-RNO-392499,R-RNO-5683826	ABC transporters in lipid homeostasis|Transport of small molecules|ABC-family proteins mediated transport|Metabolism of proteins|Surfactant metabolism
Abca4	0.108572	0.117662	0.0928494	0.113735	0.046149	0.19661	0.113651	0.136369	0.115739	310836	ATP binding cassette subfamily A member 4	protein_coding	GO:0031410,GO:0005783,GO:0043231,GO:0001750,GO:0005886,GO:0120202,GO:0005502,GO:0140359,GO:0005503,GO:0005524,GO:0016887,GO:0140326,GO:0042626,GO:0140327,GO:0003924,GO:0005319,GO:0140347,GO:0090555,GO:0005548,GO:0005501,GO:0006869,GO:0006649,GO:0045332,GO:0045494,GO:0050896,GO:0042574,GO:0001523,GO:0007601	cytoplasmic vesicle|endoplasmic reticulum|intracellular membrane-bounded organelle|photoreceptor outer segment|plasma membrane|rod photoreceptor disc membrane|11-cis retinal binding|ABC-type transporter activity|all-trans retinal binding|ATP binding|ATP hydrolysis activity|ATPase-coupled intramembrane lipid transporter activity|ATPase-coupled transmembrane transporter activity|flippase activity|G…	rno02010	ABC transporters
Abca5	0.910293	0.960881	1.04195	1.25204	1.59446	1.34291	1.01333	1.6809	1.13514	286970	ATP binding cassette subfamily A member 5	protein_coding	GO:0005794,GO:0000139,GO:0043231,GO:0005770,GO:0031902,GO:0005765,GO:0005764,GO:0005886,GO:0140359,GO:0005524,GO:0016887,GO:0042626,GO:0005319,GO:0033344,GO:0042632,GO:0008203,GO:0034375,GO:0006869,GO:0010745,GO:1903064,GO:0010874,GO:0015918	Golgi apparatus|Golgi membrane|intracellular membrane-bounded organelle|late endosome|late endosome membrane|lysosomal membrane|lysosome|plasma membrane|ABC-type transporter activity|ATP binding|ATP hydrolysis activity|ATPase-coupled transmembrane transporter activity|lipid transporter activity|cholesterol efflux|cholesterol homeostasis|cholesterol metabolic process|high-density lipoprotein parti…	rno02010	ABC transporters	R-RNO-1369062,R-RNO-382551,R-RNO-382556	ABC transporters in lipid homeostasis|Transport of small molecules|ABC-family proteins mediated transport
Abca7	5.3983	5.63276	5.69416	5.75858	5.75589	5.49417	6.26354	5.99808	5.70518	299609	ATP binding cassette subfamily A member 7	protein_coding	GO:0016324,GO:0009986,GO:0005737,GO:0031901,GO:0097386,GO:0000139,GO:0043231,GO:0016020,GO:0001891,GO:0005886,GO:0032587,GO:0140359,GO:0034188,GO:0005524,GO:0016887,GO:0042626,GO:0140328,GO:0005319,GO:0090554,GO:0090556,GO:0005548,GO:0150094,GO:0034205,GO:0038027,GO:0033344,GO:0034380,GO:0006869,GO:0007613,GO:0042985,GO:1902430,GO:0045806,GO:0043409,GO:1903898,GO:0018149,GO:0006909,GO:0033700,GO:…	apical plasma membrane|cell surface|cytoplasm|early endosome membrane|glial cell projection|Golgi membrane|intracellular membrane-bounded organelle|membrane|phagocytic cup|plasma membrane|ruffle membrane|ABC-type transporter activity|apolipoprotein A-I receptor activity|ATP binding|ATP hydrolysis activity|ATPase-coupled transmembrane transporter activity|floppase activity|lipid transporter activi…	rno02010	ABC transporters	R-RNO-1369062,R-RNO-382551,R-RNO-382556	ABC transporters in lipid homeostasis|Transport of small molecules|ABC-family proteins mediated transport
Abca8	0.358314	0.31228	0.240425	0.443054	0.410045	0.422333	0.386243	0.322801	0.199038	303637	ATP binding cassette subfamily A member 8	protein_coding	GO:0016323,GO:0005783,GO:0043231,GO:0005743,GO:0005886,GO:0140359,GO:0008559,GO:0005524,GO:0016887,GO:0042626,GO:0005319,GO:0033344,GO:0030301,GO:0006869,GO:0010875,GO:0010874,GO:0006686,GO:0042908	basolateral plasma membrane|endoplasmic reticulum|intracellular membrane-bounded organelle|mitochondrial inner membrane|plasma membrane|ABC-type transporter activity|ABC-type xenobiotic transporter activity|ATP binding|ATP hydrolysis activity|ATPase-coupled transmembrane transporter activity|lipid transporter activity|cholesterol efflux|cholesterol transport|lipid transport|positive regulation of…	rno02010	ABC transporters
Abca9	6.17044	7.34705	7.47406	6.74654	6.34698	6.56784	6.41845	6.45555	6.05684	287788	ATP binding cassette subfamily A member 9	protein_coding	GO:0043231,GO:0016020,GO:0005739,GO:0140359,GO:0005524,GO:0016887,GO:0042626,GO:0005319,GO:0006869	intracellular membrane-bounded organelle|membrane|mitochondrion|ABC-type transporter activity|ATP binding|ATP hydrolysis activity|ATPase-coupled transmembrane transporter activity|lipid transporter activity|lipid transport	rno02010	ABC transporters
Abcb10	8.77959	8.93497	9.55011	9.45712	7.91676	8.18905	9.00713	8.88748	9.04359	361439	ATP binding cassette subfamily B member 10	protein_coding	GO:0005743,GO:0031966,GO:0005739,GO:0140359,GO:0005524,GO:0016887,GO:0042802,GO:0042803,GO:0048821,GO:0006783,GO:0034514,GO:0045648,GO:0070455,GO:0046985	mitochondrial inner membrane|mitochondrial membrane|mitochondrion|ABC-type transporter activity|ATP binding|ATP hydrolysis activity|identical protein binding|protein homodimerization activity|erythrocyte development|heme biosynthetic process|mitochondrial unfolded protein response|positive regulation of erythrocyte differentiation|positive regulation of heme biosynthetic process|positive regulati…	rno02010	ABC transporters
Abcb11	0.0139825	0.00459187	0	0	0	0.0194772	0	0.00474658	0	83569	ATP binding cassette subfamily B member 11	protein_coding	GO:0045177,GO:0016324,GO:0009986,GO:0005768,GO:0005794,GO:0000139,GO:0046581,GO:0046691,GO:0016020,GO:0005886,GO:0055037,GO:0055038,GO:0015432,GO:0008559,GO:0005524,GO:0016887,GO:0042626,GO:0015125,GO:0015126,GO:0015144,GO:0015721,GO:0008206,GO:0038183,GO:0015722,GO:0071466,GO:0042632,GO:0006631,GO:0055088,GO:0055091,GO:0120189,GO:0016567,GO:1904251,GO:0120188,GO:0031998,GO:0010468,GO:1904486,GO:…	apical part of cell|apical plasma membrane|cell surface|endosome|Golgi apparatus|Golgi membrane|intercellular canaliculus|intracellular canaliculus|membrane|plasma membrane|recycling endosome|recycling endosome membrane|ABC-type bile acid transporter activity|ABC-type xenobiotic transporter activity|ATP binding|ATP hydrolysis activity|ATPase-coupled transmembrane transporter activity|bile acid tr…	rno02010,rno04976,rno04979,rno01522	ABC transporters|Bile secretion|Cholesterol metabolism|Endocrine resistance	R-RNO-1430728,R-RNO-159418,R-RNO-192105,R-RNO-193368,R-RNO-194068,R-RNO-556833,R-RNO-8957322	Metabolism|Recycling of bile acids and salts|Synthesis of bile acids and bile salts|Synthesis of bile acids and bile salts via 7alpha-hydroxycholesterol|Bile acid and bile salt metabolism|Metabolism of lipids|Metabolism of steroids	WP139	Nuclear receptors in lipid metabolism and toxicity
Abcb1a	0.00496226	0.00977765	0.0152771	0.0752843	0.0421844	0.0518421	0.0402145	0.0859103	0.0767872	170913	ATP binding cassette subfamily B member 1A	protein_coding	GO:0016324,GO:0031526,GO:0009986,GO:0005737,GO:0046581,GO:0016020,GO:0005654,GO:0005886,GO:0008559,GO:0005524,GO:0016887,GO:0042626,GO:0046943,GO:0099038,GO:0015562,GO:0140328,GO:0090554,GO:0090555,GO:0022857,GO:0031625,GO:0042910,GO:0007420,GO:1905039,GO:0071475,GO:0071312,GO:0071236,GO:1905231,GO:0071549,GO:0071392,GO:0071217,GO:1905232,GO:0071222,GO:0036146,GO:0071356,GO:0099040,GO:0007623,GO:…	apical plasma membrane|brush border membrane|cell surface|cytoplasm|intercellular canaliculus|membrane|nucleoplasm|plasma membrane|ABC-type xenobiotic transporter activity|ATP binding|ATP hydrolysis activity|ATPase-coupled transmembrane transporter activity|carboxylic acid transmembrane transporter activity|ceramide floppase activity|efflux transmembrane transporter activity|floppase activity|pho…	rno02010,rno04976,rno05206,rno05226	ABC transporters|Bile secretion|MicroRNAs in cancer|Gastric cancer			WP139,WP139	Nuclear receptors in lipid metabolism and toxicity|Nuclear receptors in lipid metabolism and toxicity
Abcb1b	3.58977	4.20861	3.92949	5.16091	5.87449	5.45674	5.80017	6.5439	4.88214	24646	ATP-binding cassette%2C subfamily B (MDR/TAP)%2C member 1B	protein_coding	GO:0016324,GO:0098591,GO:0000139,GO:0046581,GO:0016020,GO:0005886,GO:0008559,GO:0005524,GO:0016887,GO:0042626,GO:0099038,GO:0140328,GO:0090554,GO:0090555,GO:0042910,GO:0007420,GO:0071217,GO:0071356,GO:0099040,GO:0014045,GO:0007595,GO:0045332,GO:0001890,GO:0097327,GO:0046685,GO:0033595,GO:1903416,GO:0001666,GO:0010212,GO:0032496,GO:0010046,GO:0014070,GO:0048545,GO:0033189,GO:0009410,GO:0061843	apical plasma membrane|external side of apical plasma membrane|Golgi membrane|intercellular canaliculus|membrane|plasma membrane|ABC-type xenobiotic transporter activity|ATP binding|ATP hydrolysis activity|ATPase-coupled transmembrane transporter activity|ceramide floppase activity|floppase activity|phosphatidylcholine floppase activity|phosphatidylethanolamine flippase activity|xenobiotic transm…	rno02010,rno04976,rno05206,rno05226	ABC transporters|Bile secretion|MicroRNAs in cancer|Gastric cancer
Abcb4	0	0	0	0.0028109	0	0	0	0	0.00267588	24891	ATP binding cassette subfamily B member 4	protein_coding	GO:0016324,GO:0030136,GO:0005737,GO:0000139,GO:0046581,GO:0016020,GO:0045121,GO:0005886,GO:0140359,GO:0005524,GO:0016887,GO:0042626,GO:0099038,GO:0090554,GO:0090555,GO:0042910,GO:0032782,GO:1903413,GO:0055088,GO:0045332,GO:0032376,GO:0061092,GO:2001140,GO:1901557,GO:0051384,GO:0009410	apical plasma membrane|clathrin-coated vesicle|cytoplasm|Golgi membrane|intercellular canaliculus|membrane|membrane raft|plasma membrane|ABC-type transporter activity|ATP binding|ATP hydrolysis activity|ATPase-coupled transmembrane transporter activity|ceramide floppase activity|phosphatidylcholine floppase activity|phosphatidylethanolamine flippase activity|xenobiotic transmembrane transporter a…	rno02010,rno04976	ABC transporters|Bile secretion	R-RNO-382551,R-RNO-382556	Transport of small molecules|ABC-family proteins mediated transport	WP139	Nuclear receptors in lipid metabolism and toxicity
Abcb5	0	0.0243263	0	0	0	0	0	0	0	314537	ATP binding cassette subfamily B member 5	protein_coding	GO:0016020,GO:0005886,GO:0008559,GO:0005524,GO:0016887,GO:0042626,GO:0015562,GO:0030154,GO:0001654,GO:0042391,GO:0055085	membrane|plasma membrane|ABC-type xenobiotic transporter activity|ATP binding|ATP hydrolysis activity|ATPase-coupled transmembrane transporter activity|efflux transmembrane transporter activity|cell differentiation|eye development|regulation of membrane potential|transmembrane transport	rno02010	ABC transporters	R-RNO-382551,R-RNO-382556	Transport of small molecules|ABC-family proteins mediated transport
Abcb6	2.88801	2.76775	3.14948	3.44518	2.87656	2.64723	2.71035	2.06761	2.63025	140669	ATP binding cassette subfamily B member 6	protein_coding	GO:0005829,GO:0031901,GO:0036020,GO:0005783,GO:0005789,GO:0005768,GO:0070062,GO:0005794,GO:0000139,GO:0031902,GO:0005765,GO:0033162,GO:0016020,GO:0005740,GO:0005741,GO:0005739,GO:0032585,GO:0005654,GO:0005886,GO:0005774,GO:0015439,GO:0140359,GO:0005524,GO:0016887,GO:0042626,GO:0015562,GO:0020037,GO:0046906,GO:0007420,GO:0006878,GO:0098849,GO:0042168,GO:0035351,GO:0015886,GO:1903232,GO:0006779,GO:…	cytosol|early endosome membrane|endolysosome membrane|endoplasmic reticulum|endoplasmic reticulum membrane|endosome|extracellular exosome|Golgi apparatus|Golgi membrane|late endosome membrane|lysosomal membrane|melanosome membrane|membrane|mitochondrial envelope|mitochondrial outer membrane|mitochondrion|multivesicular body membrane|nucleoplasm|plasma membrane|vacuolar membrane|ABC-type heme tran…	rno02010	ABC transporters	R-RNO-1369007,R-RNO-382551,R-RNO-382556	Mitochondrial ABC transporters|Transport of small molecules|ABC-family proteins mediated transport
Abcb7	6.11514	5.82024	6.00654	4.8281	5.39578	5.3391	5.99558	5.6716	5.32842	302395	ATP binding cassette subfamily B member 7	protein_coding	GO:0016020,GO:0005743,GO:0005739,GO:0140481,GO:0005524,GO:0016887,GO:0042626,GO:0042803,GO:0006879,GO:0055072,GO:0034755,GO:0016226,GO:0140466,GO:1903427,GO:0070455,GO:1903331,GO:0055085	membrane|mitochondrial inner membrane|mitochondrion|ABC-type iron-sulfur cluster transporter activity|ATP binding|ATP hydrolysis activity|ATPase-coupled transmembrane transporter activity|protein homodimerization activity|cellular iron ion homeostasis|iron ion homeostasis|iron ion transmembrane transport|iron-sulfur cluster assembly|iron-sulfur cluster export from the mitochondrion|negative regul…	rno02010	ABC transporters	R-RNO-1369007,R-RNO-382551,R-RNO-382556	Mitochondrial ABC transporters|Transport of small molecules|ABC-family proteins mediated transport
Abcb8	6.48676	6.39077	6.51225	5.91542	6.54921	5.9591	6.35439	5.63351	6.81029	362302	ATP binding cassette subfamily B member 8	protein_coding	GO:0016020,GO:0062157,GO:0005743,GO:0031966,GO:0005739,GO:0005730,GO:0005654,GO:0140359,GO:0005524,GO:0016887,GO:0042626,GO:0006884,GO:0140141,GO:0071805,GO:0055085	membrane|mitochondrial ATP-gated potassium channel complex|mitochondrial inner membrane|mitochondrial membrane|mitochondrion|nucleolus|nucleoplasm|ABC-type transporter activity|ATP binding|ATP hydrolysis activity|ATPase-coupled transmembrane transporter activity|cell volume homeostasis|mitochondrial potassium ion transmembrane transport|potassium ion transmembrane transport|transmembrane transport	rno02010	ABC transporters	R-RNO-1369007,R-RNO-382551,R-RNO-382556	Mitochondrial ABC transporters|Transport of small molecules|ABC-family proteins mediated transport
Abcb9	0.0807952	0.0795996	0.0750172	0.0333544	0.0858556	0.0803896	0.0857437	0.0274272	0.0714426	63886	ATP binding cassette subfamily B member 9	protein_coding	GO:0043190,GO:0005789,GO:0005765,GO:0005764,GO:0016020,GO:0042824,GO:0015421,GO:0015433,GO:0015440,GO:0005524,GO:0016887,GO:0042626,GO:0042803,GO:0046978,GO:0022857,GO:0019885,GO:0006518,GO:0015833,GO:0015031,GO:0055085	ATP-binding cassette (ABC) transporter complex|endoplasmic reticulum membrane|lysosomal membrane|lysosome|membrane|MHC class I peptide loading complex|ABC-type oligopeptide transporter activity|ABC-type peptide antigen transporter activity|ABC-type peptide transporter activity|ATP binding|ATP hydrolysis activity|ATPase-coupled transmembrane transporter activity|protein homodimerization activity|T…	rno02010,rno04142	ABC transporters|Lysosome	R-RNO-382551,R-RNO-382556	Transport of small molecules|ABC-family proteins mediated transport
Abcc1	9.0735	9.12956	10.0137	9.73687	10.7796	9.81459	10.4719	10.1575	9.42118	24565	ATP binding cassette subfamily C member 1	protein_coding	GO:0016324,GO:0009925,GO:0016323,GO:0005737,GO:0016328,GO:0016020,GO:0005886,GO:0015431,GO:0140359,GO:0015420,GO:0008559,GO:0042887,GO:0005524,GO:0016887,GO:0034040,GO:0042626,GO:0046943,GO:0015562,GO:0034634,GO:0005324,GO:0016491,GO:0042910,GO:1905039,GO:0060326,GO:1904646,GO:0009235,GO:0015889,GO:0140115,GO:0034775,GO:0071716,GO:0015911,GO:0060548,GO:1901215,GO:0033700,GO:0045332,GO:0030335,GO:…	apical plasma membrane|basal plasma membrane|basolateral plasma membrane|cytoplasm|lateral plasma membrane|membrane|plasma membrane|ABC-type glutathione S-conjugate transporter activity|ABC-type transporter activity|ABC-type vitamin B12 transporter activity|ABC-type xenobiotic transporter activity|amide transmembrane transporter activity|ATP binding|ATP hydrolysis activity|ATPase-coupled lipid tr…	rno02010,rno04071,rno04977,rno05206,rno01523	ABC transporters|Sphingolipid signaling pathway|Vitamin digestion and absorption|MicroRNAs in cancer|Antifolate resistance	R-RNO-1430728,R-RNO-189445,R-RNO-189483,R-RNO-196741,R-RNO-196849,R-RNO-196854,R-RNO-2142691,R-RNO-2142753,R-RNO-2262752,R-RNO-382551,R-RNO-382556,R-RNO-556833,R-RNO-8953897,R-RNO-8978868,R-RNO-9707564,R-RNO-9711123,R-RNO-9748784,R-RNO-9753281,R-RNO-9758890	Metabolism|Metabolism of porphyrins|Heme degradation|Cobalamin (Cbl, vitamin B12) transport and metabolism|Metabolism of water-soluble vitamins and cofactors|Metabolism of vitamins and cofactors|Synthesis of Leukotrienes (LT) and Eoxins (EX)|Arachidonic acid metabolism|Cellular responses to stress|Transport of small molecules|ABC-family proteins mediated transport|Metabolism of lipids|Cellular re…	WP124,WP124,WP124,WP2376,WP2562	Irinotecan pathway|Irinotecan pathway|Irinotecan pathway|Nuclear factor erythroid derived 2 like 2 signaling pathway|Relationship between glutathione and NADPH
Abcc10	1.7093	1.80209	1.98408	1.68854	1.67237	1.70953	1.95853	1.83627	1.7956	316231	ATP binding cassette subfamily C member 10	protein_coding	GO:0009925,GO:0016323,GO:0016020,GO:0005886,GO:0015431,GO:0140359,GO:0008559,GO:0005524,GO:0016887,GO:0042626,GO:0006691,GO:0071716,GO:0006869,GO:0055085	basal plasma membrane|basolateral plasma membrane|membrane|plasma membrane|ABC-type glutathione S-conjugate transporter activity|ABC-type transporter activity|ABC-type xenobiotic transporter activity|ATP binding|ATP hydrolysis activity|ATPase-coupled transmembrane transporter activity|leukotriene metabolic process|leukotriene transport|lipid transport|transmembrane transport	rno02010	ABC transporters
Abcc2	0.00511843	0	0.0157579	0	0	0.0213895	0.015555	0.00521259	0.0369618	25303	ATP binding cassette subfamily C member 2	protein_coding	GO:0016324,GO:0031526,GO:0009986,GO:0005737,GO:0046581,GO:0046691,GO:0016020,GO:0005886,GO:0015431,GO:0008559,GO:0005524,GO:0016887,GO:0042626,GO:0015127,GO:0008514,GO:0019904,GO:0042910,GO:0016999,GO:1901086,GO:0015721,GO:0038183,GO:0015723,GO:0015722,GO:0030644,GO:0071549,GO:0071347,GO:0071354,GO:0071222,GO:0071356,GO:0071466,GO:0050787,GO:0007565,GO:0006954,GO:0071716,GO:0015694,GO:0010629,GO:…	apical plasma membrane|brush border membrane|cell surface|cytoplasm|intercellular canaliculus|intracellular canaliculus|membrane|plasma membrane|ABC-type glutathione S-conjugate transporter activity|ABC-type xenobiotic transporter activity|ATP binding|ATP hydrolysis activity|ATPase-coupled transmembrane transporter activity|bilirubin transmembrane transporter activity|organic anion transmembrane …	rno02010,rno04976,rno01524,rno01523	ABC transporters|Bile secretion|Platinum drug resistance|Antifolate resistance	R-RNO-1430728,R-RNO-189445,R-RNO-189483,R-RNO-382551,R-RNO-382556,R-RNO-9748784,R-RNO-9749641,R-RNO-9753281,R-RNO-9754706	Metabolism|Metabolism of porphyrins|Heme degradation|Transport of small molecules|ABC-family proteins mediated transport|Drug ADME|Aspirin ADME|Paracetamol ADME|Atorvastatin ADME	WP124,WP124,WP124,WP139	Irinotecan pathway|Irinotecan pathway|Irinotecan pathway|Nuclear receptors in lipid metabolism and toxicity
Abcc3	3.36812	3.26297	3.61691	3.0894	3.79637	3.13338	3.75312	3.20549	3.20988	140668	ATP binding cassette subfamily C member 3	protein_coding	GO:0016323,GO:0016020,GO:0005886,GO:0015432,GO:0015431,GO:0008559,GO:0005524,GO:0016887,GO:0042626,GO:0015164,GO:0071714,GO:0042910,GO:0098656,GO:0015721,GO:0015722,GO:0071716,GO:0032355,GO:0032496,GO:0014070,GO:0010033,GO:0010243,GO:0055085,GO:0006855,GO:0042908	basolateral plasma membrane|membrane|plasma membrane|ABC-type bile acid transporter activity|ABC-type glutathione S-conjugate transporter activity|ABC-type xenobiotic transporter activity|ATP binding|ATP hydrolysis activity|ATPase-coupled transmembrane transporter activity|glucuronoside transmembrane transporter activity|icosanoid transmembrane transporter activity|xenobiotic transmembrane transp…	rno02010,rno04976,rno01523	ABC transporters|Bile secretion|Antifolate resistance	R-RNO-1430728,R-RNO-159418,R-RNO-194068,R-RNO-382551,R-RNO-382556,R-RNO-556833,R-RNO-8957322,R-RNO-9748784,R-RNO-9749641,R-RNO-9753281	Metabolism|Recycling of bile acids and salts|Bile acid and bile salt metabolism|Transport of small molecules|ABC-family proteins mediated transport|Metabolism of lipids|Metabolism of steroids|Drug ADME|Aspirin ADME|Paracetamol ADME	WP139,WP2376	Nuclear receptors in lipid metabolism and toxicity|Nuclear factor erythroid derived 2 like 2 signaling pathway
Abcc4	4.99847	5.09117	4.927	5.51272	5.57261	5.93739	5.16958	5.63597	4.81994	170924	ATP binding cassette subfamily C member 4	protein_coding	GO:0016324,GO:0016323,GO:0098591,GO:0016020,GO:0005886,GO:0031088,GO:0015432,GO:0015431,GO:0008559,GO:0005524,GO:0016887,GO:0042626,GO:0015562,GO:0034634,GO:0001409,GO:0015132,GO:0015216,GO:0015143,GO:0042910,GO:0015721,GO:0038183,GO:0070730,GO:0060271,GO:0140115,GO:0071716,GO:0048661,GO:0032310,GO:0015732,GO:0014070,GO:0010033,GO:0010243,GO:0009410,GO:0055085,GO:0015747	apical plasma membrane|basolateral plasma membrane|external side of apical plasma membrane|membrane|plasma membrane|platelet dense granule membrane|ABC-type bile acid transporter activity|ABC-type glutathione S-conjugate transporter activity|ABC-type xenobiotic transporter activity|ATP binding|ATP hydrolysis activity|ATPase-coupled transmembrane transporter activity|efflux transmembrane transport…	rno02010,rno04024,rno04976,rno01523	ABC transporters|cAMP signaling pathway|Bile secretion|Antifolate resistance	R-RNO-109582,R-RNO-114608,R-RNO-382551,R-RNO-382556,R-RNO-76002,R-RNO-76005,R-RNO-9748784,R-RNO-9748787,R-RNO-9753281	Hemostasis|Platelet degranulation |Transport of small molecules|ABC-family proteins mediated transport|Platelet activation, signaling and aggregation|Response to elevated platelet cytosolic Ca2+|Drug ADME|Azathioprine ADME|Paracetamol ADME	WP2376	Nuclear factor erythroid derived 2 like 2 signaling pathway
Abcc5	3.28347	4.09245	4.72004	3.17866	3.43439	3.49491	3.57141	3.16029	3.39526	116721	ATP binding cassette subfamily C member 5	protein_coding	GO:0016324,GO:0016323,GO:0010008,GO:0005796,GO:0016020,GO:0048471,GO:0005886,GO:0140359,GO:0008559,GO:0005524,GO:0016887,GO:0042626,GO:1901505,GO:0015562,GO:0034634,GO:0015232,GO:0022884,GO:0015216,GO:0042910,GO:0070730,GO:0070731,GO:0140115,GO:0098838,GO:0034775,GO:0035351,GO:0030213,GO:0015865,GO:0032868,GO:0032496,GO:0055085,GO:0042908	apical plasma membrane|basolateral plasma membrane|endosome membrane|Golgi lumen|membrane|perinuclear region of cytoplasm|plasma membrane|ABC-type transporter activity|ABC-type xenobiotic transporter activity|ATP binding|ATP hydrolysis activity|ATPase-coupled transmembrane transporter activity|carbohydrate derivative transmembrane transporter activity|efflux transmembrane transporter activity|glu…	rno02010,rno01523	ABC transporters|Antifolate resistance	R-RNO-1430728,R-RNO-1630316,R-RNO-2142845,R-RNO-2142850,R-RNO-382551,R-RNO-382556,R-RNO-71387,R-RNO-9748784,R-RNO-9748787,R-RNO-9753281	Metabolism|Glycosaminoglycan metabolism|Hyaluronan metabolism|Hyaluronan biosynthesis and export|Transport of small molecules|ABC-family proteins mediated transport|Metabolism of carbohydrates|Drug ADME|Azathioprine ADME|Paracetamol ADME
Abcc6	0	0	0	0.00410939	0.0161184	0.00396171	0	0	0.015648	81642	ATP binding cassette subfamily C member 6	protein_coding	GO:0016324,GO:0016323,GO:0005576,GO:0016328,GO:0016020,GO:0005886,GO:0015431,GO:0008559,GO:0005524,GO:0016887,GO:0042626,GO:0030504,GO:0046034,GO:0015867,GO:0055074,GO:0030643,GO:0010467,GO:0030505,GO:0071716,GO:0055062,GO:0032026,GO:1904383,GO:0055085,GO:0006855	apical plasma membrane|basolateral plasma membrane|extracellular region|lateral plasma membrane|membrane|plasma membrane|ABC-type glutathione S-conjugate transporter activity|ABC-type xenobiotic transporter activity|ATP binding|ATP hydrolysis activity|ATPase-coupled transmembrane transporter activity|inorganic diphosphate transmembrane transporter activity|ATP metabolic process|ATP transport|calc…	rno02010	ABC transporters	R-RNO-382551,R-RNO-382556	Transport of small molecules|ABC-family proteins mediated transport
Abcc8	0.0049067	0.0193364	0.0302122	0.021269	0.0364981	0.0358832	0.00994106	0.0699576	0.0101237	25559	ATP binding cassette subfamily C member 8	protein_coding	GO:0008282,GO:0016020,GO:0005886,GO:0042383,GO:0030672,GO:0140359,GO:0043531,GO:0005524,GO:0016887,GO:0019829,GO:0042626,GO:0019855,GO:0005246,GO:0099103,GO:0070320,GO:0099104,GO:0005267,GO:0008281,GO:0044325,GO:0001678,GO:0071310,GO:0007565,GO:0007613,GO:0016525,GO:1905604,GO:0060253,GO:0046676,GO:0010989,GO:0061855,GO:0050768,GO:0061045,GO:0035774,GO:0043268,GO:1905075,GO:0032760,GO:1900721,GO:…	inward rectifying potassium channel|membrane|plasma membrane|sarcolemma|synaptic vesicle membrane|ABC-type transporter activity|ADP binding|ATP binding|ATP hydrolysis activity|ATPase-coupled cation transmembrane transporter activity|ATPase-coupled transmembrane transporter activity|calcium channel inhibitor activity|calcium channel regulator activity|channel activator activity|inward rectifier po…	rno02010,rno04911,rno04930	ABC transporters|Insulin secretion|Type II diabetes mellitus	R-RNO-112316,R-RNO-1296025,R-RNO-1296065,R-RNO-1296071,R-RNO-1430728,R-RNO-163685,R-RNO-422356	Neuronal System|ATP sensitive Potassium channels|Inwardly rectifying K+ channels|Potassium Channels|Metabolism|Integration of energy metabolism|Regulation of insulin secretion
Abcc9	4.97263	5.27316	5.38521	6.31105	6.04937	6.17318	6.74184	7.06441	6.29833	25560	ATP binding cassette subfamily C member 9	protein_coding	GO:0001669,GO:0008282,GO:0016020,GO:0005739,GO:0005886,GO:0030017,GO:0030315,GO:0140359,GO:0005524,GO:0016887,GO:0019829,GO:0042626,GO:1901363,GO:0042802,GO:0015459,GO:0008281,GO:0019905,GO:0044325,GO:0061337,GO:0086003,GO:0098655,GO:0051607,GO:0098662,GO:0045776,GO:1990573,GO:0071805,GO:0006813,GO:1903760,GO:0033198,GO:0009410,GO:0006932,GO:0055085	acrosomal vesicle|inward rectifying potassium channel|membrane|mitochondrion|plasma membrane|sarcomere|T-tubule|ABC-type transporter activity|ATP binding|ATP hydrolysis activity|ATPase-coupled cation transmembrane transporter activity|ATPase-coupled transmembrane transporter activity|heterocyclic compound binding|identical protein binding|potassium channel regulator activity|sulfonylurea receptor…	rno02010	ABC transporters	R-RNO-112316,R-RNO-1296025,R-RNO-1296065,R-RNO-1296071,R-RNO-382551,R-RNO-382556,R-RNO-397014,R-RNO-5576891,R-RNO-5578775	Neuronal System|ATP sensitive Potassium channels|Inwardly rectifying K+ channels|Potassium Channels|Transport of small molecules|ABC-family proteins mediated transport|Muscle contraction|Cardiac conduction|Ion homeostasis
Abcd1	7.0591	7.41918	6.8585	5.36889	5.64952	4.5834	5.98795	6.44432	6.40109	363516	ATP binding cassette subfamily D member 1	protein_coding	GO:0005737,GO:0005789,GO:0005765,GO:0031966,GO:0048471,GO:0005778,GO:0005777,GO:0015607,GO:0047617,GO:0043531,GO:0005524,GO:0016887,GO:0042626,GO:0019899,GO:0042802,GO:0005324,GO:0046982,GO:0042803,GO:0006635,GO:0030497,GO:0055089,GO:0042758,GO:0015910,GO:0043217,GO:1900016,GO:1903427,GO:1990535,GO:0007031,GO:0032000,GO:2001280,GO:1900407,GO:0031998,GO:0051900,GO:0002082,GO:0055092,GO:0042760,GO:…	cytoplasm|endoplasmic reticulum membrane|lysosomal membrane|mitochondrial membrane|perinuclear region of cytoplasm|peroxisomal membrane|peroxisome|ABC-type fatty-acyl-CoA transporter activity|acyl-CoA hydrolase activity|ADP binding|ATP binding|ATP hydrolysis activity|ATPase-coupled transmembrane transporter activity|enzyme binding|identical protein binding|long-chain fatty acid transporter activi…	rno02010,rno04146	ABC transporters|Peroxisome	R-RNO-1369062,R-RNO-1430728,R-RNO-2046104,R-RNO-2046105,R-RNO-2046106,R-RNO-382551,R-RNO-382556,R-RNO-390247,R-RNO-390918,R-RNO-556833,R-RNO-8978868,R-RNO-9603798,R-RNO-9609507	ABC transporters in lipid homeostasis|Metabolism|alpha-linolenic (omega3) and linoleic (omega6) acid metabolism|Linoleic acid (LA) metabolism|alpha-linolenic acid (ALA) metabolism|Transport of small molecules|ABC-family proteins mediated transport|Beta-oxidation of very long chain fatty acids|Peroxisomal lipid metabolism|Metabolism of lipids|Fatty acid metabolism|Class I peroxisomal membrane prot…
Abcd2	0.689118	0.854423	0.683133	0.477531	0.513093	0.46037	0.493881	0.64928	0.638364	84356	ATP binding cassette subfamily D member 2	protein_coding	GO:0005778,GO:0005777,GO:0140359,GO:0047617,GO:0005524,GO:0016887,GO:0042626,GO:0005324,GO:0046982,GO:0042803,GO:0006635,GO:0015910,GO:0043217,GO:1900016,GO:1903427,GO:1990535,GO:0007031,GO:0032000,GO:2001280,GO:0009617,GO:0042760,GO:0000038	peroxisomal membrane|peroxisome|ABC-type transporter activity|acyl-CoA hydrolase activity|ATP binding|ATP hydrolysis activity|ATPase-coupled transmembrane transporter activity|long-chain fatty acid transporter activity|protein heterodimerization activity|protein homodimerization activity|fatty acid beta-oxidation|long-chain fatty acid import into peroxisome|myelin maintenance|negative regulation …	rno02010,rno04146	ABC transporters|Peroxisome	R-RNO-1369062,R-RNO-382551,R-RNO-382556,R-RNO-9603798,R-RNO-9609507	ABC transporters in lipid homeostasis|Transport of small molecules|ABC-family proteins mediated transport|Class I peroxisomal membrane protein import|Protein localization	WP139	Nuclear receptors in lipid metabolism and toxicity
Abcd3	7.87458	7.72289	7.2605	6.88556	7.70776	7.7047	7.85407	7.8813	7.83632	25270	ATP binding cassette subfamily D member 3	protein_coding	GO:0016020,GO:0005739,GO:0005782,GO:0005778,GO:0005777,GO:0140359,GO:0047617,GO:0005524,GO:0016887,GO:0042626,GO:0005324,GO:0042803,GO:0043621,GO:0015721,GO:0006699,GO:0006635,GO:0006633,GO:0006869,GO:0015910,GO:0007031,GO:1903512,GO:0014070,GO:0009410,GO:0042760,GO:0000038	membrane|mitochondrion|peroxisomal matrix|peroxisomal membrane|peroxisome|ABC-type transporter activity|acyl-CoA hydrolase activity|ATP binding|ATP hydrolysis activity|ATPase-coupled transmembrane transporter activity|long-chain fatty acid transporter activity|protein homodimerization activity|protein self-association|bile acid and bile salt transport|bile acid biosynthetic process|fatty acid bet…	rno02010,rno04146	ABC transporters|Peroxisome	R-RNO-1369062,R-RNO-162582,R-RNO-194315,R-RNO-382551,R-RNO-382556,R-RNO-8980692,R-RNO-9012999,R-RNO-9013106,R-RNO-9603798,R-RNO-9609507,R-RNO-9716542	ABC transporters in lipid homeostasis|Signal Transduction|Signaling by Rho GTPases|Transport of small molecules|ABC-family proteins mediated transport|RHOA GTPase cycle|RHO GTPase cycle|RHOC GTPase cycle|Class I peroxisomal membrane protein import|Protein localization|Signaling by Rho GTPases, Miro GTPases and RHOBTB3	WP139	Nuclear receptors in lipid metabolism and toxicity
Abcd4	7.96305	8.3132	9.52791	11.8677	11.7015	12.2442	9.96518	8.75162	9.52456	299196	ATP binding cassette subfamily D member 4	protein_coding	GO:0005789,GO:0005765,GO:0005778,GO:0015420,GO:0005524,GO:0016887,GO:0042626,GO:0042802,GO:0005324,GO:1990830,GO:0009235,GO:0015889,GO:0006635,GO:0015910,GO:0007031,GO:0042760	endoplasmic reticulum membrane|lysosomal membrane|peroxisomal membrane|ABC-type vitamin B12 transporter activity|ATP binding|ATP hydrolysis activity|ATPase-coupled transmembrane transporter activity|identical protein binding|long-chain fatty acid transporter activity|cellular response to leukemia inhibitory factor|cobalamin metabolic process|cobalamin transport|fatty acid beta-oxidation|long-chai…	rno02010,rno04146	ABC transporters|Peroxisome
Abce1	65.842	60.4089	62.2551	56.7742	52.7361	59.0676	59.0825	58.2803	56.7598	361390	ATP binding cassette subfamily E member 1	protein_coding	GO:0005737,GO:0005829,GO:0016020,GO:0005759,GO:0005739,GO:0051539,GO:0005524,GO:0016887,GO:0060698,GO:0005506,GO:0043024,GO:0060702,GO:0006417,GO:0000054,GO:0006413,GO:0006415	cytoplasm|cytosol|membrane|mitochondrial matrix|mitochondrion|4 iron, 4 sulfur cluster binding|ATP binding|ATP hydrolysis activity|endoribonuclease inhibitor activity|iron ion binding|ribosomal small subunit binding|negative regulation of endoribonuclease activity|regulation of translation|ribosomal subunit export from nucleus|translational initiation|translational termination
Abcf1	62.5682	67.1876	62.8582	60.2776	60.9896	59.4519	57.4791	59.3106	57.8775	85493	ATP binding cassette subfamily F member 1	protein_coding	GO:0005737,GO:0005635,GO:0005654,GO:0042788,GO:0005840,GO:0005524,GO:0016887,GO:0043022,GO:0008494,GO:0045727,GO:0006412,GO:0006413	cytoplasm|nuclear envelope|nucleoplasm|polysomal ribosome|ribosome|ATP binding|ATP hydrolysis activity|ribosome binding|translation activator activity|positive regulation of translation|translation|translational initiation			R-RNO-382551,R-RNO-382556	Transport of small molecules|ABC-family proteins mediated transport
Abcf2	89.1299	93.1805	93.4049	85.0889	89.1193	87.6862	79.3985	85.6094	75.8131	311959	ATP binding cassette subfamily F member 2	protein_coding	GO:0005739,GO:0005524,GO:0016887	mitochondrion|ATP binding|ATP hydrolysis activity
Abcf3	20.1268	21.2634	22.2013	24.2553	21.9867	21.9376	23.5981	22.1887	23.4604	287982	ATP binding cassette subfamily F member 3	protein_coding	GO:0005524,GO:0016887,GO:0051607	ATP binding|ATP hydrolysis activity|defense response to virus
Abcg3	0.168044	0.0686458	0.0967405	0.204312	0.230833	0.179843	0.182686	0.112699	0.194498	498327	ATP-binding cassette%2C subfamily G (WHITE)%2C member 3	protein_coding	GO:0031526,GO:0016020,GO:0045121,GO:0005654,GO:0005886,GO:0008559,GO:0005524,GO:0042626,GO:0015562,GO:0042802,GO:0042803,GO:0032217,GO:0015143,GO:1990748,GO:0097744,GO:0032218,GO:0070633,GO:0055085,GO:0046415,GO:1990962	brush border membrane|membrane|membrane raft|nucleoplasm|plasma membrane|ABC-type xenobiotic transporter activity|ATP binding|ATPase-coupled transmembrane transporter activity|efflux transmembrane transporter activity|identical protein binding|protein homodimerization activity|riboflavin transmembrane transporter activity|urate transmembrane transporter activity|cellular detoxification|renal urat…	rno02010	ABC transporters
Abcg3l1	1.15537	0.960177	0.992088	0.911351	0.943769	1.05925	1.41722	0.816435	0.93244	289453	ATP-binding cassette%2C subfamily G (WHITE)%2C member 3-like 1	protein_coding	GO:0031526,GO:0016020,GO:0045121,GO:0005654,GO:0005886,GO:0008559,GO:0005524,GO:0042626,GO:0015562,GO:0042802,GO:0042803,GO:0032217,GO:0015143,GO:1990748,GO:0097744,GO:0032218,GO:0070633,GO:0055085,GO:0046415,GO:1990962	brush border membrane|membrane|membrane raft|nucleoplasm|plasma membrane|ABC-type xenobiotic transporter activity|ATP binding|ATPase-coupled transmembrane transporter activity|efflux transmembrane transporter activity|identical protein binding|protein homodimerization activity|riboflavin transmembrane transporter activity|urate transmembrane transporter activity|cellular detoxification|renal urat…	rno02010	ABC transporters
Abcg3l2	2.47284	2.33588	2.33809	2.70985	2.2931	2.45766	2.58006	3.2163	2.5988	360910	ATP-binding cassette%2C subfamily G (WHITE)%2C member 3-like 2	protein_coding	GO:0031526,GO:0016020,GO:0045121,GO:0005654,GO:0005886,GO:0008559,GO:0005524,GO:0042626,GO:0015562,GO:0042802,GO:0042803,GO:0032217,GO:0015143,GO:1990748,GO:0097744,GO:0032218,GO:0070633,GO:0055085,GO:0046415,GO:1990962	brush border membrane|membrane|membrane raft|nucleoplasm|plasma membrane|ABC-type xenobiotic transporter activity|ATP binding|ATPase-coupled transmembrane transporter activity|efflux transmembrane transporter activity|identical protein binding|protein homodimerization activity|riboflavin transmembrane transporter activity|urate transmembrane transporter activity|cellular detoxification|renal urat…
Abcg3l3	0.269428	0.325165	0.290317	0.40146	0.479556	0.555921	0.395752	0.384138	0.36133	305142	ATP-binding cassette%2C subfamily G (WHITE)%2C member 3-like 3	protein_coding	GO:0031526,GO:0016020,GO:0045121,GO:0005654,GO:0005886,GO:0008559,GO:0005524,GO:0042626,GO:0015562,GO:0042802,GO:0042803,GO:0032217,GO:0015143,GO:1990748,GO:0097744,GO:0032218,GO:0070633,GO:0055085,GO:0046415,GO:1990962	brush border membrane|membrane|membrane raft|nucleoplasm|plasma membrane|ABC-type xenobiotic transporter activity|ATP binding|ATPase-coupled transmembrane transporter activity|efflux transmembrane transporter activity|identical protein binding|protein homodimerization activity|riboflavin transmembrane transporter activity|urate transmembrane transporter activity|cellular detoxification|renal urat…	rno02010	ABC transporters
Abcg3l4	1.18278	1.12341	1.19199	1.08987	0.835399	1.22829	1.16947	1.1252	1.00099	360997	ATP-binding cassette%2C subfamily G (WHITE)%2C member 3-like 4	protein_coding	GO:0031526,GO:0016020,GO:0045121,GO:0005654,GO:0005886,GO:0008559,GO:0005524,GO:0042626,GO:0015562,GO:0042802,GO:0042803,GO:0032217,GO:0015143,GO:1990748,GO:0097744,GO:0032218,GO:0070633,GO:0055085,GO:0046415,GO:1990962	brush border membrane|membrane|membrane raft|nucleoplasm|plasma membrane|ABC-type xenobiotic transporter activity|ATP binding|ATPase-coupled transmembrane transporter activity|efflux transmembrane transporter activity|identical protein binding|protein homodimerization activity|riboflavin transmembrane transporter activity|urate transmembrane transporter activity|cellular detoxification|renal urat…
Abcg4	0.182076	0.211037	0.278443	0.270818	0.159336	0.350601	0.289324	0.356307	0.383031	300664	ATP binding cassette subfamily G member 4	protein_coding	GO:0031410,GO:0005768,GO:0010008,GO:0016020,GO:0005886,GO:0034041,GO:0005524,GO:0016887,GO:0042626,GO:0042802,GO:0046982,GO:0042803,GO:0071403,GO:1990830,GO:0033344,GO:0042632,GO:0045542,GO:0010875,GO:0006355,GO:0015918,GO:0055085	cytoplasmic vesicle|endosome|endosome membrane|membrane|plasma membrane|ABC-type sterol transporter activity|ATP binding|ATP hydrolysis activity|ATPase-coupled transmembrane transporter activity|identical protein binding|protein heterodimerization activity|protein homodimerization activity|cellular response to high density lipoprotein particle stimulus|cellular response to leukemia inhibitory fac…	rno02010	ABC transporters	R-RNO-1369062,R-RNO-382551,R-RNO-382556	ABC transporters in lipid homeostasis|Transport of small molecules|ABC-family proteins mediated transport
Abhd1	1.22873	0.776918	1.14803	2.06686	1.73442	1.26453	1.57911	1.10192	1.26758	313917	abhydrolase domain containing 1	protein_coding	GO:0016020,GO:0008126,GO:0047372,GO:0034338,GO:0044255,GO:0051792,GO:0051793	membrane|acetylesterase activity|acylglycerol lipase activity|short-chain carboxylesterase activity|cellular lipid metabolic process|medium-chain fatty acid biosynthetic process|medium-chain fatty acid catabolic process
Abhd10	2.88866	2.95769	2.7226	2.76152	3.00467	2.9814	2.43116	2.59519	3.09703	303953	abhydrolase domain containing 10%2C depalmitoylase	protein_coding	GO:0005829,GO:0005739,GO:0004553,GO:0102390,GO:0008474,GO:0019391,GO:0002084	cytosol|mitochondrion|hydrolase activity, hydrolyzing O-glycosyl compounds|mycophenolic acid acyl-glucuronide esterase activity|palmitoyl-(protein) hydrolase activity|glucuronoside catabolic process|protein depalmitoylation			R-RNO-1430728,R-RNO-156580,R-RNO-156588,R-RNO-211859	Metabolism|Phase II - Conjugation of compounds|Glucuronidation|Biological oxidations
Abhd11	12.2889	12.262	10.7898	12.9032	12.6766	10.9374	11.5384	12.126	12.886	360831	abhydrolase domain containing 11	protein_coding	GO:0005739,GO:0016787,GO:0044255	mitochondrion|hydrolase activity|cellular lipid metabolic process
Abhd11-as1	0.108194	0	0	0.117246	0.172455	0	0.109601	0.165276	0.446458	686120	ABHD11 antisense RNA 1 (tail to tail)	non_coding	GO:0005813,GO:0005737,GO:0034452,GO:0031267,GO:0055107,GO:0031175,GO:0047496	centrosome|cytoplasm|dynactin binding|small GTPase binding|Golgi to secretory granule transport|neuron projection development|vesicle transport along microtubule
Abhd12	26.1502	26.2861	27.2852	29.244	31.1294	27.2921	26.5173	24.8207	26.4295	499913	abhydrolase domain containing 12%2C lysophospholipase	protein_coding	GO:0032281,GO:0005737,GO:0032839,GO:0005789,GO:0016020,GO:0047372,GO:0004622,GO:0008474,GO:0004620,GO:0046464,GO:0007628,GO:0046475,GO:0052651,GO:0006660,GO:0009395,GO:0002084,GO:0050727,GO:0010996	AMPA glutamate receptor complex|cytoplasm|dendrite cytoplasm|endoplasmic reticulum membrane|membrane|acylglycerol lipase activity|lysophospholipase activity|palmitoyl-(protein) hydrolase activity|phospholipase activity|acylglycerol catabolic process|adult walking behavior|glycerophospholipid catabolic process|monoacylglycerol catabolic process|phosphatidylserine catabolic process|phospholipid cat…			R-RNO-109582,R-RNO-114508,R-RNO-162582,R-RNO-372790,R-RNO-388396,R-RNO-416476,R-RNO-426048,R-RNO-76002	Hemostasis|Effects of PIP2 hydrolysis|Signal Transduction|Signaling by GPCR|GPCR downstream signalling|G alpha (q) signalling events|Arachidonate production from DAG|Platelet activation, signaling and aggregation
Abhd12b	0	0	0	0	0.0215175	0	0	0	0	408202	abhydrolase domain containing 12B	protein_coding	GO:0005789,GO:0016020,GO:0047372,GO:0004622,GO:0008474,GO:0052651,GO:0006660	endoplasmic reticulum membrane|membrane|acylglycerol lipase activity|lysophospholipase activity|palmitoyl-(protein) hydrolase activity|monoacylglycerol catabolic process|phosphatidylserine catabolic process
Abhd13	3.12099	3.05173	3.27016	3.00126	2.91809	2.7808	2.78657	3.80359	2.89577	306630	abhydrolase domain containing 13	protein_coding	GO:0005737,GO:0032839,GO:0016020,GO:0008474,GO:0002084	cytoplasm|dendrite cytoplasm|membrane|palmitoyl-(protein) hydrolase activity|protein depalmitoylation
Abhd14a	1.24419	1.33814	1.67049	1.23593	1.50941	1.24568	1.30238	1.49937	1.55092	300982	abhydrolase domain containing 14A	protein_coding	GO:0005737,GO:0016020,GO:0016787	cytoplasm|membrane|hydrolase activity
Abhd14b	18.1129	17.6964	18.1548	19.0242	17.534	19.6315	17.7532	19.6431	18.3902	300983	abhydrolase domain containing 14b	protein_coding	GO:0005737,GO:0005829,GO:0005730,GO:0005654,GO:0005634,GO:0016746,GO:0016787,GO:0045944	cytoplasm|cytosol|nucleolus|nucleoplasm|nucleus|acyltransferase activity|hydrolase activity|positive regulation of transcription by RNA polymerase II			R-RNO-1430728,R-RNO-156580,R-RNO-156584,R-RNO-211859	Metabolism|Phase II - Conjugation of compounds|Cytosolic sulfonation of small molecules|Biological oxidations
Abhd15	0.0500807	0.0328931	0.00856564	0.0180903	0.00886955	0	0	0.00850033	0.0172214	303343	abhydrolase domain containing 15	protein_coding	GO:0005576,GO:0047372,GO:0034338,GO:0044255	extracellular region|acylglycerol lipase activity|short-chain carboxylesterase activity|cellular lipid metabolic process
Abhd16a	7.84173	8.74648	8.0091	8.47362	8.74476	8.83884	8.27598	8.09227	7.42065	361796	abhydrolase domain containing 16A%2C phospholipase	protein_coding	GO:0016020,GO:0047372,GO:0008474,GO:0004620,GO:0052651,GO:0006660,GO:1905344	membrane|acylglycerol lipase activity|palmitoyl-(protein) hydrolase activity|phospholipase activity|monoacylglycerol catabolic process|phosphatidylserine catabolic process|prostaglandin catabolic process	rno00561	Glycerolipid metabolism
Abhd16b	0	0	0	0	0	0.0142334	0	0	0.0140547	311720	abhydrolase domain containing 16B	protein_coding	GO:0016020,GO:0005654,GO:0047372,GO:0008474,GO:0004620,GO:0052651,GO:0006660	membrane|nucleoplasm|acylglycerol lipase activity|palmitoyl-(protein) hydrolase activity|phospholipase activity|monoacylglycerol catabolic process|phosphatidylserine catabolic process
Abhd17a	23.633	23.7284	23.5831	24.0466	23.6909	24.6945	24.8218	23.4927	24.842	299617	abhydrolase domain containing 17A%2C depalmitoylase	protein_coding	GO:0043197,GO:0010008,GO:0098978,GO:0016607,GO:0005886,GO:0014069,GO:0098839,GO:0098944,GO:0055038,GO:0008474,GO:1902817,GO:1905668,GO:0002084,GO:0072657,GO:0099175	dendritic spine|endosome membrane|glutamatergic synapse|nuclear speck|plasma membrane|postsynaptic density|postsynaptic density membrane|postsynaptic recycling endosome membrane|recycling endosome membrane|palmitoyl-(protein) hydrolase activity|negative regulation of protein localization to microtubule|positive regulation of protein localization to endosome|protein depalmitoylation|protein locali…			R-RNO-162582,R-RNO-5673001,R-RNO-5683057,R-RNO-5684996,R-RNO-9648002	Signal Transduction|RAF/MAP kinase cascade|MAPK family signaling cascades|MAPK1/MAPK3 signaling|RAS processing
Abhd17b	5.27237	4.79554	5.05599	4.73986	3.92391	4.9615	5.40097	5.68107	5.55111	309399	abhydrolase domain containing 17B%2C depalmitoylase	protein_coding	GO:0043197,GO:0010008,GO:0098978,GO:0005886,GO:0014069,GO:0098839,GO:0098944,GO:0055038,GO:0008474,GO:0008236,GO:1902817,GO:1905668,GO:0002084,GO:0006508,GO:1902950,GO:0099175,GO:1902473	dendritic spine|endosome membrane|glutamatergic synapse|plasma membrane|postsynaptic density|postsynaptic density membrane|postsynaptic recycling endosome membrane|recycling endosome membrane|palmitoyl-(protein) hydrolase activity|serine-type peptidase activity|negative regulation of protein localization to microtubule|positive regulation of protein localization to endosome|protein depalmitoylati…			R-RNO-162582,R-RNO-5673001,R-RNO-5683057,R-RNO-5684996,R-RNO-9648002	Signal Transduction|RAF/MAP kinase cascade|MAPK family signaling cascades|MAPK1/MAPK3 signaling|RAS processing
Abhd17c	5.29593	4.99812	5.22125	4.48134	4.5812	5.08578	5.38263	5.04713	5.05823	361601	abhydrolase domain containing 17C%2C depalmitoylase	protein_coding	GO:0043197,GO:0010008,GO:0098978,GO:0005886,GO:0014069,GO:0098839,GO:0055038,GO:0008474,GO:1902817,GO:1905668,GO:0002084,GO:0099175	dendritic spine|endosome membrane|glutamatergic synapse|plasma membrane|postsynaptic density|postsynaptic density membrane|recycling endosome membrane|palmitoyl-(protein) hydrolase activity|negative regulation of protein localization to microtubule|positive regulation of protein localization to endosome|protein depalmitoylation|regulation of postsynapse organization			R-RNO-162582,R-RNO-5673001,R-RNO-5683057,R-RNO-5684996,R-RNO-9648002	Signal Transduction|RAF/MAP kinase cascade|MAPK family signaling cascades|MAPK1/MAPK3 signaling|RAS processing
Abhd18	0.541106	0.282704	0.319715	0.222114	0.418179	0.316916	0.465093	0.409121	0.439805	499602	abhydrolase domain containing 18	protein_coding	GO:0005576	extracellular region
Abhd2	12.322	12.1271	12.2909	15.5	15.5522	14.4623	12.1974	13.8765	11.7754	293050	abhydrolase domain containing 2%2C acylglycerol lipase	protein_coding	GO:0002080,GO:0001669,GO:0036126,GO:0097524,GO:0008126,GO:0047372,GO:0042562,GO:0033878,GO:0003707,GO:0034338,GO:0004806,GO:0007340,GO:0046464,GO:0044255,GO:0051792,GO:0051793,GO:0014912,GO:0032570,GO:0009611,GO:0014909,GO:0048240,GO:0043401	acrosomal membrane|acrosomal vesicle|sperm flagellum|sperm plasma membrane|acetylesterase activity|acylglycerol lipase activity|hormone binding|hormone-sensitive lipase activity|nuclear steroid receptor activity|short-chain carboxylesterase activity|triglyceride lipase activity|acrosome reaction|acylglycerol catabolic process|cellular lipid metabolic process|medium-chain fatty acid biosynthetic p…
Abhd3	1.13603	1.69216	1.33237	1.84663	1.48024	1.49769	1.95912	1.70786	0.878965	291793	abhydrolase domain containing 3%2C phospholipase	protein_coding	GO:0016020,GO:0052740,GO:0008126,GO:0047372,GO:0052739,GO:0008970,GO:0004623,GO:0034338,GO:0044255,GO:0051792,GO:0051793,GO:0046470	membrane|1-acyl-2-lysophosphatidylserine acylhydrolase activity|acetylesterase activity|acylglycerol lipase activity|phosphatidylserine 1-acylhydrolase activity|phospholipase A1 activity|phospholipase A2 activity|short-chain carboxylesterase activity|cellular lipid metabolic process|medium-chain fatty acid biosynthetic process|medium-chain fatty acid catabolic process|phosphatidylcholine metaboli…
Abhd4	37.5758	37.9944	37.8346	47.29	50.5288	48.8336	49.7598	50.2463	51.2919	364380	abhydrolase domain containing 4%2C N-acyl phospholipase B	protein_coding	GO:0005811,GO:0005739,GO:0042171,GO:0004622,GO:0016042,GO:0055088,GO:0070291,GO:0070292,GO:0006654	lipid droplet|mitochondrion|lysophosphatidic acid acyltransferase activity|lysophospholipase activity|lipid catabolic process|lipid homeostasis|N-acylethanolamine metabolic process|N-acylphosphatidylethanolamine metabolic process|phosphatidic acid biosynthetic process			R-RNO-1430728,R-RNO-1482839,R-RNO-1483206,R-RNO-1483257,R-RNO-556833	Metabolism|Acyl chain remodelling of PE|Glycerophospholipid biosynthesis|Phospholipid metabolism|Metabolism of lipids
Abhd5	9.0511	9.2972	9.17533	11.3461	12.0042	12.6583	9.66426	10.7609	9.65704	316122	abhydrolase domain containing 5%2C lysophosphatidic acid acyltransferase	protein_coding	GO:0005829,GO:0005811,GO:0005739,GO:0005654,GO:0003841,GO:0042171,GO:0030154,GO:0006631,GO:0055088,GO:0006629,GO:0010891,GO:0006654,GO:0050996,GO:0051006,GO:0010898	cytosol|lipid droplet|mitochondrion|nucleoplasm|1-acylglycerol-3-phosphate O-acyltransferase activity|lysophosphatidic acid acyltransferase activity|cell differentiation|fatty acid metabolic process|lipid homeostasis|lipid metabolic process|negative regulation of sequestering of triglyceride|phosphatidic acid biosynthetic process|positive regulation of lipid catabolic process|positive regulation …	rno04923	Regulation of lipolysis in adipocytes
Abhd6	3.18256	4.1153	4.88269	4.31106	3.72853	4.21433	4.12667	4.06759	4.10398	305795	abhydrolase domain containing 6%2C acylglycerol lipase	protein_coding	GO:0032281,GO:0098982,GO:0098978,GO:0031902,GO:0005765,GO:0016020,GO:0031966,GO:0005739,GO:0045211,GO:0047372,GO:0004620,GO:0046464,GO:0060292,GO:2001311,GO:0052651,GO:0030336,GO:0120163,GO:0009395,GO:0046889,GO:2000124,GO:0099178	AMPA glutamate receptor complex|GABA-ergic synapse|glutamatergic synapse|late endosome membrane|lysosomal membrane|membrane|mitochondrial membrane|mitochondrion|postsynaptic membrane|acylglycerol lipase activity|phospholipase activity|acylglycerol catabolic process|long-term synaptic depression|lysobisphosphatidic acid metabolic process|monoacylglycerol catabolic process|negative regulation of ce…	rno04723	Retrograde endocannabinoid signaling	R-RNO-109582,R-RNO-114508,R-RNO-162582,R-RNO-372790,R-RNO-388396,R-RNO-416476,R-RNO-426048,R-RNO-76002	Hemostasis|Effects of PIP2 hydrolysis|Signal Transduction|Signaling by GPCR|GPCR downstream signalling|G alpha (q) signalling events|Arachidonate production from DAG|Platelet activation, signaling and aggregation
Abhd8	35.7215	37.9436	44.196	30.4961	30.9577	30.3816	31.5076	29.3634	32.5979	306338	abhydrolase domain containing 8	protein_coding	GO:0005739,GO:0016787,GO:0042171,GO:0055088,GO:0006654	mitochondrion|hydrolase activity|lysophosphatidic acid acyltransferase activity|lipid homeostasis|phosphatidic acid biosynthetic process
Abi1	9.42882	9.66632	10.1433	9.63856	10.0614	9.81609	10.4739	10.7312	9.05306	79249	abl-interactor 1	protein_coding	GO:0031252,GO:0005856,GO:0032433,GO:0098978,GO:0030426,GO:0030027,GO:0043005,GO:0005634,GO:0014069,GO:0031209,GO:0030296,GO:0017124,GO:0035591,GO:0048813,GO:0072673,GO:0035855,GO:0061098,GO:0099527,GO:0001756	cell leading edge|cytoskeleton|filopodium tip|glutamatergic synapse|growth cone|lamellipodium|neuron projection|nucleus|postsynaptic density|SCAR complex|protein tyrosine kinase activator activity|SH3 domain binding|signaling adaptor activity|dendrite morphogenesis|lamellipodium morphogenesis|megakaryocyte development|positive regulation of protein tyrosine kinase activity|postsynapse to nucleus …	rno05132	Salmonella infection	R-RNO-162582,R-RNO-168249,R-RNO-168256,R-RNO-194138,R-RNO-194315,R-RNO-195258,R-RNO-2029480,R-RNO-2029482,R-RNO-4420097,R-RNO-5663213,R-RNO-9006934,R-RNO-9012999,R-RNO-9013149,R-RNO-9013404,R-RNO-9013423,R-RNO-9716542	Signal Transduction|Innate Immune System|Immune System|Signaling by VEGF|Signaling by Rho GTPases|RHO GTPase Effectors|Fcgamma receptor (FCGR) dependent phagocytosis|Regulation of actin dynamics for phagocytic cup formation|VEGFA-VEGFR2 Pathway|RHO GTPases Activate WASPs and WAVEs|Signaling by Receptor Tyrosine Kinases|RHO GTPase cycle|RAC1 GTPase cycle|RAC2 GTPase cycle|RAC3 GTPase cycle|Signali…
Abi2	10.9081	9.68597	9.83643	9.34393	8.68743	8.91283	9.10437	9.29682	8.10913	286928	abl-interactor 2	protein_coding	GO:0005884,GO:0005912,GO:0005829,GO:0030425,GO:0043197,GO:0032433,GO:0098978,GO:0030027,GO:0098871,GO:0031209,GO:0042802,GO:0070064,GO:0017124,GO:0035591,GO:0031267,GO:0031625,GO:0043010,GO:0016477,GO:0016358,GO:0007611,GO:0070309,GO:0001764,GO:2000601,GO:0010592,GO:0061098,GO:0099173,GO:0098974,GO:0016601,GO:0061001,GO:0045186	actin filament|adherens junction|cytosol|dendrite|dendritic spine|filopodium tip|glutamatergic synapse|lamellipodium|postsynaptic actin cytoskeleton|SCAR complex|identical protein binding|proline-rich region binding|SH3 domain binding|signaling adaptor activity|small GTPase binding|ubiquitin protein ligase binding|camera-type eye development|cell migration|dendrite development|learning or memory|…	rno04810	Regulation of actin cytoskeleton
Abi3	0.0920225	0	0	0	0	0	0	0	0	303476	ABI family%2C member 3	protein_coding	GO:0005737,GO:0043198,GO:0043197,GO:0030027,GO:0014069,GO:0031209,GO:0051015,GO:0042802,GO:0017124,GO:0002357,GO:0010593,GO:1903077,GO:2000774,GO:0061098,GO:2000249,GO:0030334,GO:0061001,GO:0099151	cytoplasm|dendritic shaft|dendritic spine|lamellipodium|postsynaptic density|SCAR complex|actin filament binding|identical protein binding|SH3 domain binding|defense response to tumor cell|negative regulation of lamellipodium assembly|negative regulation of protein localization to plasma membrane|positive regulation of cellular senescence|positive regulation of protein tyrosine kinase activity|re…
Abi3bp	0.385179	0.210822	0.127367	0.185514	0.168269	0.169905	0.30348	0.231	0.167773	363767	ABI family member 3 binding protein	protein_coding	GO:0062023,GO:0005576,GO:0005615,GO:0030198,GO:0010811	collagen-containing extracellular matrix|extracellular region|extracellular space|extracellular matrix organization|positive regulation of cell-substrate adhesion
Abitram	4.82093	4.61138	4.99315	4.11863	5.36005	4.61685	5.02576	5.22135	4.78258	298018	actin binding transcription modulator	protein_coding	GO:0030425,GO:0032433,GO:0030426,GO:0030027,GO:0016607,GO:0005634,GO:0051015,GO:0003785,GO:0048813,GO:0030833,GO:0051489	dendrite|filopodium tip|growth cone|lamellipodium|nuclear speck|nucleus|actin filament binding|actin monomer binding|dendrite morphogenesis|regulation of actin filament polymerization|regulation of filopodium assembly
Abl1	34.4601	35.0501	36.4174	27.651	27.6208	28.8582	28.3989	28.5749	29.4124	311860	ABL proto-oncogene 1%2C non-receptor tyrosine kinase	protein_coding	GO:0015629,GO:0005737,GO:0005829,GO:0030425,GO:0005783,GO:0030426,GO:0005739,GO:0043025,GO:0016604,GO:0031965,GO:0005730,GO:0005654,GO:0005634,GO:0048471,GO:0098794,GO:0032991,GO:0001726,GO:0051015,GO:0003785,GO:0005524,GO:0000405,GO:0070097,GO:0003677,GO:0046875,GO:0000400,GO:0016301,GO:0000287,GO:0030145,GO:0051019,GO:0038191,GO:0004515,GO:0004715,GO:0001784,GO:0070064,GO:0008022,GO:0004672,GO:…	actin cytoskeleton|cytoplasm|cytosol|dendrite|endoplasmic reticulum|growth cone|mitochondrion|neuronal cell body|nuclear body|nuclear membrane|nucleolus|nucleoplasm|nucleus|perinuclear region of cytoplasm|postsynapse|protein-containing complex|ruffle|actin filament binding|actin monomer binding|ATP binding|bubble DNA binding|delta-catenin binding|DNA binding|ephrin receptor binding|four-way junct…	rno04012,rno04014,rno04110,rno04722,rno04360,rno05200,rno05206,rno05208,rno05220,rno05416	ErbB signaling pathway|Ras signaling pathway|Cell cycle|Neurotrophin signaling pathway|Axon guidance|Pathways in cancer|MicroRNAs in cancer|Chemical carcinogenesis - reactive oxygen species|Chronic myeloid leukemia|Viral myocarditis	R-RNO-1266738,R-RNO-162582,R-RNO-1640170,R-RNO-168249,R-RNO-168256,R-RNO-194315,R-RNO-195258,R-RNO-2029480,R-RNO-2029482,R-RNO-212436,R-RNO-453279,R-RNO-525793,R-RNO-5663213,R-RNO-5685938,R-RNO-5693532,R-RNO-5693538,R-RNO-5693565,R-RNO-5693567,R-RNO-5693606,R-RNO-69231,R-RNO-69236,R-RNO-69278,R-RNO-73857,R-RNO-73894,R-RNO-74160,R-RNO-8878171,R-RNO-8939236,R-RNO-9716542	Developmental Biology|Signal Transduction|Cell Cycle|Innate Immune System|Immune System|Signaling by Rho GTPases|RHO GTPase Effectors|Fcgamma receptor (FCGR) dependent phagocytosis|Regulation of actin dynamics for phagocytic cup formation|Generic Transcription Pathway|Mitotic G1 phase and G1/S transition|Myogenesis|RHO GTPases Activate WASPs and WAVEs|HDR through Single Strand Annealing (SSA)|DNA…	WP1299,WP147	ErbB signaling pathway|Kit receptor signaling pathway
Abl2	4.14364	3.88394	4.95107	3.68271	4.13183	3.85618	4.00197	4.19239	3.62575	304883	ABL proto-oncogene 2%2C non-receptor tyrosine kinase	protein_coding	GO:0015629,GO:0031410,GO:0043197,GO:0098978,GO:0030027,GO:0001891,GO:0098794,GO:0005524,GO:0000287,GO:0030145,GO:0004715,GO:0001784,GO:0004713,GO:0030036,GO:0051017,GO:0007015,GO:0007628,GO:0002118,GO:0046632,GO:0031223,GO:0060020,GO:0098609,GO:0071300,GO:0021587,GO:0072359,GO:0048813,GO:0097062,GO:1904157,GO:0007173,GO:0051649,GO:0035640,GO:0007249,GO:0007612,GO:0035264,GO:0022408,GO:2000352,GO:…	actin cytoskeleton|cytoplasmic vesicle|dendritic spine|glutamatergic synapse|lamellipodium|phagocytic cup|postsynapse|ATP binding|magnesium ion binding|manganese ion binding|non-membrane spanning protein tyrosine kinase activity|phosphotyrosine residue binding|protein tyrosine kinase activity|actin cytoskeleton organization|actin filament bundle assembly|actin filament organization|adult walking …	rno04012,rno04014,rno05208,rno05416	ErbB signaling pathway|Ras signaling pathway|Chemical carcinogenesis - reactive oxygen species|Viral myocarditis	R-RNO-1280215,R-RNO-162582,R-RNO-168256,R-RNO-194315,R-RNO-9012999,R-RNO-9013149,R-RNO-9013423,R-RNO-9607240,R-RNO-9706369,R-RNO-9716542	Cytokine Signaling in Immune system|Signal Transduction|Immune System|Signaling by Rho GTPases|RHO GTPase cycle|RAC1 GTPase cycle|RAC3 GTPase cycle|FLT3 Signaling|Negative regulation of FLT3|Signaling by Rho GTPases, Miro GTPases and RHOBTB3
Ablim1	0.515869	0.517365	0.582229	0.389426	0.34904	0.418461	0.634188	0.664826	0.561922	307989	actin-binding LIM protein 1	protein_coding	GO:0015629,GO:0005737,GO:0030027,GO:0014069,GO:0001725,GO:0003779,GO:0051015,GO:0046872,GO:0007411,GO:0060271,GO:0007010,GO:0030032,GO:0045944,GO:0006366	actin cytoskeleton|cytoplasm|lamellipodium|postsynaptic density|stress fiber|actin binding|actin filament binding|metal ion binding|axon guidance|cilium assembly|cytoskeleton organization|lamellipodium assembly|positive regulation of transcription by RNA polymerase II|transcription by RNA polymerase II	rno04360	Axon guidance
Ablim2	1.0788	1.00179	1.16693	0.841249	0.848154	0.906209	0.952534	0.950178	0.958753	360958	actin binding LIM protein family%2C member 2	protein_coding	GO:0015629,GO:0030016,GO:0051015,GO:0046872,GO:0007010,GO:0030032,GO:0045944,GO:0006366	actin cytoskeleton|myofibril|actin filament binding|metal ion binding|cytoskeleton organization|lamellipodium assembly|positive regulation of transcription by RNA polymerase II|transcription by RNA polymerase II	rno04360	Axon guidance
Ablim3	0.179934	0.297359	0.119131	0.0817699	0.135693	0.109151	0.241073	0.189156	0.113769	307395	actin binding LIM protein family%2C member 3	protein_coding	GO:0015629,GO:0005737,GO:0098978,GO:0030027,GO:0001725,GO:0051015,GO:0046872,GO:0060271,GO:0007010,GO:0030032,GO:1903955,GO:0045944,GO:0006366	actin cytoskeleton|cytoplasm|glutamatergic synapse|lamellipodium|stress fiber|actin filament binding|metal ion binding|cilium assembly|cytoskeleton organization|lamellipodium assembly|positive regulation of protein targeting to mitochondrion|positive regulation of transcription by RNA polymerase II|transcription by RNA polymerase II	rno04360	Axon guidance
Abo	0.029169	0	0	0	0	0	0	0	0	100301568	ABO%2C alpha 1-3-N-acetylgalactosaminyltransferase and alpha 1-3-galactosyltransferase	protein_coding	GO:0031410,GO:0005576,GO:0005794,GO:0032580,GO:0031982,GO:0001962,GO:0003823,GO:0004381,GO:0004380,GO:0030145,GO:0000166,GO:0008499,GO:0005975,GO:0051691,GO:0030259,GO:0043066,GO:0009312,GO:0008284,GO:0006486,GO:0009624,GO:0032526	cytoplasmic vesicle|extracellular region|Golgi apparatus|Golgi cisterna membrane|vesicle|alpha-1,3-galactosyltransferase activity|antigen binding|fucosylgalactoside 3-alpha-galactosyltransferase activity|glycoprotein-fucosylgalactoside alpha-N-acetylgalactosaminyltransferase activity|manganese ion binding|nucleotide binding|UDP-galactose:beta-N-acetylglucosamine beta-1,3-galactosyltransferase act…	rno00601,rno00603	Glycosphingolipid biosynthesis - lacto and neolacto series|Glycosphingolipid biosynthesis - globo and isoglobo series	R-RNO-1430728,R-RNO-71387,R-RNO-9033658,R-RNO-9033807	Metabolism|Metabolism of carbohydrates|Blood group systems biosynthesis|ABO blood group biosynthesis
Abo3	0	0.0159323	0	0	0	0	0.0982915	0	0	65270	histo-blood group ABO system transferase 3	protein_coding	GO:0005576,GO:0005794,GO:0032580,GO:0031982,GO:0004381,GO:0004380,GO:0046872,GO:0005975,GO:0042742,GO:0030259,GO:0006486	extracellular region|Golgi apparatus|Golgi cisterna membrane|vesicle|fucosylgalactoside 3-alpha-galactosyltransferase activity|glycoprotein-fucosylgalactoside alpha-N-acetylgalactosaminyltransferase activity|metal ion binding|carbohydrate metabolic process|defense response to bacterium|lipid glycosylation|protein glycosylation	rno00601,rno00603	Glycosphingolipid biosynthesis - lacto and neolacto series|Glycosphingolipid biosynthesis - globo and isoglobo series
Abr	11.3768	12.4538	11.7889	11.3313	11.0907	11.2977	11.3029	12.0604	10.9901	287537	ABR activator of RhoGEF and GTPase	protein_coding	GO:0030424,GO:0005829,GO:0043197,GO:0098978,GO:0016020,GO:0005886,GO:0099092,GO:0098685,GO:0005096,GO:0005085,GO:0030036,GO:0090630,GO:0007420,GO:0016477,GO:0051649,GO:0042472,GO:0035556,GO:1905517,GO:0050804,GO:0060313,GO:0030336,GO:0002692,GO:0050728,GO:1905522,GO:0043314,GO:0050885,GO:0043312,GO:0006909,GO:0050766,GO:0043114,GO:0032496	axon|cytosol|dendritic spine|glutamatergic synapse|membrane|plasma membrane|postsynaptic density, intracellular component|Schaffer collateral - CA1 synapse|GTPase activator activity|guanyl-nucleotide exchange factor activity|actin cytoskeleton organization|activation of GTPase activity|brain development|cell migration|establishment of localization in cell|inner ear morphogenesis|intracellular sig…			R-RNO-162582,R-RNO-193648,R-RNO-193704,R-RNO-194315,R-RNO-204998,R-RNO-372790,R-RNO-388396,R-RNO-416482,R-RNO-73887,R-RNO-8980692,R-RNO-9012999,R-RNO-9013026,R-RNO-9013106,R-RNO-9013148,R-RNO-9013149,R-RNO-9013404,R-RNO-9013423,R-RNO-9716542	Signal Transduction|NRAGE signals death through JNK|p75 NTR receptor-mediated signalling|Signaling by Rho GTPases|Cell death signalling via NRAGE, NRIF and NADE|Signaling by GPCR|GPCR downstream signalling|G alpha (12/13) signalling events|Death Receptor Signaling|RHOA GTPase cycle|RHO GTPase cycle|RHOB GTPase cycle|RHOC GTPase cycle|CDC42 GTPase cycle|RAC1 GTPase cycle|RAC2 GTPase cycle|RAC3 GTP…
Abra	0.221873	0.496796	0.144894	0.371585	0.0857344	0.400377	0.224759	0.390286	0.436969	286965	actin-binding Rho activating protein	protein_coding	GO:0015629,GO:0030016,GO:0005886,GO:0030017,GO:0003779,GO:0051091,GO:0045893,GO:0035025,GO:0045944,GO:0006606,GO:0006366	actin cytoskeleton|myofibril|plasma membrane|sarcomere|actin binding|positive regulation of DNA-binding transcription factor activity|positive regulation of DNA-templated transcription|positive regulation of Rho protein signal transduction|positive regulation of transcription by RNA polymerase II|protein import into nucleus|transcription by RNA polymerase II
Abracl	96.1213	94.0611	99.1498	89.8021	81.948	90.7924	82.6734	87.263	90.6352	685045	ABRA C-terminal like	protein_coding	GO:0032970	regulation of actin filament-based process
Abraxas1	2.21861	2.63801	2.22445	2.05881	2.27627	2.23792	2.40247	2.44122	2.74914	289468	abraxas 1%2C BRCA1 A complex subunit	protein_coding	GO:0070531,GO:0005634,GO:0008017,GO:0031593,GO:0008608,GO:0006325,GO:0006302,GO:0007095,GO:0090307,GO:0045739,GO:0070536,GO:0010212	BRCA1-A complex|nucleus|microtubule binding|polyubiquitin modification-dependent protein binding|attachment of spindle microtubules to kinetochore|chromatin organization|double-strand break repair|mitotic G2 DNA damage checkpoint signaling|mitotic spindle assembly|positive regulation of DNA repair|protein K63-linked deubiquitination|response to ionizing radiation	rno03440	Homologous recombination	R-RNO-1640170,R-RNO-392499,R-RNO-5688426,R-RNO-5689901,R-RNO-5693532,R-RNO-5693538,R-RNO-5693565,R-RNO-5693567,R-RNO-5693571,R-RNO-5693606,R-RNO-5693607,R-RNO-597592,R-RNO-69473,R-RNO-69481,R-RNO-69620,R-RNO-73894	Cell Cycle|Metabolism of proteins|Deubiquitination|Metalloprotease DUBs|DNA Double-Strand Break Repair|Homology Directed Repair|Recruitment and ATM-mediated phosphorylation of repair and signaling proteins at DNA double strand breaks|HDR through Homologous Recombination (HRR) or Single Strand Annealing (SSA)|Nonhomologous End-Joining (NHEJ)|DNA Double Strand Break Response|Processing of DNA doubl…
Abraxas2	10.8327	11.2771	10.7618	12.2637	10.5465	12.0036	10.2905	12.1061	10.4349	293570	abraxas 2%2C BRISC complex subunit	protein_coding	GO:0070552,GO:0005813,GO:0005737,GO:0036449,GO:0030496,GO:0005634,GO:0031616,GO:0008017,GO:0031593,GO:0008608,GO:0051301,GO:0071497,GO:0007059,GO:0000278,GO:0090307,GO:0043066,GO:0070536,GO:0002931	BRISC complex|centrosome|cytoplasm|microtubule minus-end|midbody|nucleus|spindle pole centrosome|microtubule binding|polyubiquitin modification-dependent protein binding|attachment of spindle microtubules to kinetochore|cell division|cellular response to freezing|chromosome segregation|mitotic cell cycle|mitotic spindle assembly|negative regulation of apoptotic process|protein K63-linked deubiqui…			R-RNO-392499,R-RNO-5688426,R-RNO-5689901,R-RNO-597592	Metabolism of proteins|Deubiquitination|Metalloprotease DUBs|Post-translational protein modification
Abt1	16.788	16.8139	18.1672	16.1234	14.7958	15.4609	17.1877	15.5978	14.3845	306960	activator of basal transcription 1	protein_coding	GO:0005730,GO:0005667,GO:0003677,GO:0003723,GO:0000480,GO:0000447,GO:0000472,GO:0006357,GO:0034462,GO:0021522	nucleolus|transcription regulator complex|DNA binding|RNA binding|endonucleolytic cleavage in 5'-ETS of tricistronic rRNA transcript (SSU-rRNA, 5.8S rRNA, LSU-rRNA)|endonucleolytic cleavage in ITS1 to separate SSU-rRNA from 5.8S rRNA and LSU-rRNA from tricistronic rRNA transcript (SSU-rRNA, 5.8S rRNA, LSU-rRNA)|endonucleolytic cleavage to generate mature 5'-end of SSU-rRNA from (SSU-rRNA, 5.8S rR…
Abtb1	5.47813	5.52287	6.06732	4.58037	3.59587	4.32239	5.66582	4.33048	5.74355	297432	ankyrin repeat and BTB domain containing 1	protein_coding	GO:0005737,GO:0000151,GO:0003746	cytoplasm|ubiquitin ligase complex|translation elongation factor activity
Abtb2	1.1425	0.921966	1.30207	1.44962	1.08594	1.34955	1.75639	1.37985	1.6169	171440	ankyrin repeat and BTB domain containing 2	protein_coding	GO:0046982,GO:0097237	protein heterodimerization activity|cellular response to toxic substance
Abtb3	0	0	0.00848213	0	0	0	0	0	0	314675	ankyrin repeat and BTB domain containing 3	protein_coding	GO:0016020,GO:0046982,GO:0060395	membrane|protein heterodimerization activity|SMAD protein signal transduction
Acaa1a	19.9271	17.166	20.435	25.4478	26.6768	25.1426	23.2265	25.9864	22.7728	24157	acetyl-CoA acyltransferase 1A	protein_coding	GO:0005829,GO:0005777,GO:0008775,GO:0003985,GO:0003988,GO:0050633,GO:0016401,GO:0008206,GO:0006635,GO:0033540,GO:0010124,GO:0007584,GO:0048545,GO:0009410,GO:0000038	cytosol|peroxisome|acetate CoA-transferase activity|acetyl-CoA C-acetyltransferase activity|acetyl-CoA C-acyltransferase activity|acetyl-CoA C-myristoyltransferase activity|palmitoyl-CoA oxidase activity|bile acid metabolic process|fatty acid beta-oxidation|fatty acid beta-oxidation using acyl-CoA oxidase|phenylacetate catabolic process|response to nutrient|response to steroid hormone|response to…	rno00071,rno00592,rno01040,rno00280,rno04146,rno03320	Fatty acid degradation|alpha-Linolenic acid metabolism|Biosynthesis of unsaturated fatty acids|Valine, leucine and isoleucine degradation|Peroxisome|PPAR signaling pathway
Acaa1b	0.144729	0.0158431	0.0165027	0.121986	0	0.050401	0.0325805	0.0655075	0.0663579	501072	acetyl-Coenzyme A acyltransferase 1B	protein_coding	GO:0005777,GO:0003985,GO:0003988,GO:0050633,GO:0006635,GO:0033540,GO:0010124	peroxisome|acetyl-CoA C-acetyltransferase activity|acetyl-CoA C-acyltransferase activity|acetyl-CoA C-myristoyltransferase activity|fatty acid beta-oxidation|fatty acid beta-oxidation using acyl-CoA oxidase|phenylacetate catabolic process	rno00071,rno00592,rno01040,rno00280,rno04146,rno03320	Fatty acid degradation|alpha-Linolenic acid metabolism|Biosynthesis of unsaturated fatty acids|Valine, leucine and isoleucine degradation|Peroxisome|PPAR signaling pathway	R-RNO-1430728,R-RNO-168249,R-RNO-168256,R-RNO-2046104,R-RNO-2046106,R-RNO-390247,R-RNO-390918,R-RNO-556833,R-RNO-6798695,R-RNO-8978868,R-RNO-9033241,R-RNO-9609507	Metabolism|Innate Immune System|Immune System|alpha-linolenic (omega3) and linoleic (omega6) acid metabolism|alpha-linolenic acid (ALA) metabolism|Beta-oxidation of very long chain fatty acids|Peroxisomal lipid metabolism|Metabolism of lipids|Neutrophil degranulation|Fatty acid metabolism|Peroxisomal protein import|Protein localization
Acaa2	43.0599	40.1368	42.4647	71.6501	67.1473	68.089	72.1651	67.2854	73.9695	170465	acetyl-CoA acyltransferase 2	protein_coding	GO:0005759,GO:0005739,GO:0003985,GO:0003988,GO:0003986,GO:0047617,GO:0102991,GO:0016290,GO:0006084,GO:0071456,GO:0006635,GO:1902109,GO:1901029	mitochondrial matrix|mitochondrion|acetyl-CoA C-acetyltransferase activity|acetyl-CoA C-acyltransferase activity|acetyl-CoA hydrolase activity|acyl-CoA hydrolase activity|myristoyl-CoA hydrolase activity|palmitoyl-CoA hydrolase activity|acetyl-CoA metabolic process|cellular response to hypoxia|fatty acid beta-oxidation|negative regulation of mitochondrial membrane permeability involved in apoptot…	rno00062,rno00071,rno00280	Fatty acid elongation|Fatty acid degradation|Valine, leucine and isoleucine degradation	R-RNO-1430728,R-RNO-556833,R-RNO-77289,R-RNO-8978868	Metabolism|Metabolism of lipids|Mitochondrial Fatty Acid Beta-Oxidation|Fatty acid metabolism	WP504	Fatty acid biosynthesis
Acaca	11.4276	12.4743	11.3195	12.4382	12.8102	12.694	12.5259	12.7139	12.0593	60581	acetyl-CoA carboxylase alpha	protein_coding	GO:0005829,GO:0005739,GO:0003989,GO:0005524,GO:0009374,GO:0042802,GO:0046872,GO:0006084,GO:0071380,GO:0006633,GO:0055088,GO:0006629,GO:2001295,GO:0051289,GO:0019538,GO:0031667,GO:0014070,GO:0009410,GO:0001894	cytosol|mitochondrion|acetyl-CoA carboxylase activity|ATP binding|biotin binding|identical protein binding|metal ion binding|acetyl-CoA metabolic process|cellular response to prostaglandin E stimulus|fatty acid biosynthetic process|lipid homeostasis|lipid metabolic process|malonyl-CoA biosynthetic process|protein homotetramerization|protein metabolic process|response to nutrient levels|response t…	rno00620,rno00640,rno00061,rno04152,rno04910,rno04922,rno04936	Pyruvate metabolism|Propanoate metabolism|Fatty acid biosynthesis|AMPK signaling pathway|Insulin signaling pathway|Glucagon signaling pathway|Alcoholic liver disease	R-RNO-1430728,R-RNO-163685,R-RNO-163765,R-RNO-196780,R-RNO-196849,R-RNO-196854,R-RNO-200425,R-RNO-556833,R-RNO-75105,R-RNO-8978868	Metabolism|Integration of energy metabolism|ChREBP activates metabolic gene expression|Biotin transport and metabolism|Metabolism of water-soluble vitamins and cofactors|Metabolism of vitamins and cofactors|Carnitine metabolism|Metabolism of lipids|Fatty acyl-CoA biosynthesis|Fatty acid metabolism	WP504	Fatty acid biosynthesis
Acacb	0.0108185	0.0127901	0.0333064	0.0070342	0.0229921	0.0226047	0.0109592	0.0286455	0.0133926	116719	acetyl-CoA carboxylase beta	protein_coding	GO:0005739,GO:0005634,GO:0003989,GO:0005524,GO:0009374,GO:0042802,GO:0046872,GO:0006084,GO:0097009,GO:0006633,GO:2001295,GO:0043086,GO:0031999,GO:0046322,GO:0010629,GO:0050995,GO:0060421,GO:0010884,GO:0051289,GO:0010906,GO:0031667,GO:0014070,GO:0009410	mitochondrion|nucleus|acetyl-CoA carboxylase activity|ATP binding|biotin binding|identical protein binding|metal ion binding|acetyl-CoA metabolic process|energy homeostasis|fatty acid biosynthetic process|malonyl-CoA biosynthetic process|negative regulation of catalytic activity|negative regulation of fatty acid beta-oxidation|negative regulation of fatty acid oxidation|negative regulation of gen…	rno00620,rno00640,rno00061,rno04152,rno04910,rno04922,rno04920,rno04936,rno04931	Pyruvate metabolism|Propanoate metabolism|Fatty acid biosynthesis|AMPK signaling pathway|Insulin signaling pathway|Glucagon signaling pathway|Adipocytokine signaling pathway|Alcoholic liver disease|Insulin resistance			WP504	Fatty acid biosynthesis
Acad10	1.47247	1.36926	1.59588	1.50205	1.3212	1.42845	1.82267	1.91652	1.5849	304500	acyl-CoA dehydrogenase family%2C member 10	protein_coding	GO:0005737,GO:0005739,GO:0003995,GO:0050660,GO:0033539	cytoplasm|mitochondrion|acyl-CoA dehydrogenase activity|flavin adenine dinucleotide binding|fatty acid beta-oxidation using acyl-CoA dehydrogenase					WP133,WP270,WP270	Fatty acid omega oxidation|Tryptophan metabolism|Tryptophan metabolism
Acad11	4.22728	4.95739	4.48025	7.07515	6.01976	7.03449	6.47352	6.38034	6.1094	315973	acyl-CoA dehydrogenase family%2C member 11	protein_coding	GO:0005737,GO:0031966,GO:0005739,GO:0005634,GO:0005777,GO:0003995,GO:0050660,GO:0004466,GO:0070991,GO:0017099,GO:0033539	cytoplasm|mitochondrial membrane|mitochondrion|nucleus|peroxisome|acyl-CoA dehydrogenase activity|flavin adenine dinucleotide binding|long-chain-acyl-CoA dehydrogenase activity|medium-chain-acyl-CoA dehydrogenase activity|very-long-chain-acyl-CoA dehydrogenase activity|fatty acid beta-oxidation using acyl-CoA dehydrogenase			R-RNO-1430728,R-RNO-556833,R-RNO-77289,R-RNO-8978868	Metabolism|Metabolism of lipids|Mitochondrial Fatty Acid Beta-Oxidation|Fatty acid metabolism
Acad8	6.40045	6.54642	6.80644	8.3523	7.72288	6.98024	6.99103	5.80916	7.66129	367196	acyl-CoA dehydrogenase family%2C member 8	protein_coding	GO:0005739,GO:0003995,GO:0050660,GO:0006635,GO:0006574	mitochondrion|acyl-CoA dehydrogenase activity|flavin adenine dinucleotide binding|fatty acid beta-oxidation|valine catabolic process	rno00280	Valine, leucine and isoleucine degradation
Acad9	18.5443	19.782	19.5085	17.4922	19.0534	17.2949	18.0135	18.2387	17.7657	294973	acyl-CoA dehydrogenase family%2C member 9	protein_coding	GO:0030425,GO:0005743,GO:0031966,GO:0005739,GO:0005634,GO:0003995,GO:0000062,GO:0050660,GO:0004466,GO:0070991,GO:0017099,GO:0046395,GO:0001676,GO:0051791,GO:0032981	dendrite|mitochondrial inner membrane|mitochondrial membrane|mitochondrion|nucleus|acyl-CoA dehydrogenase activity|fatty-acyl-CoA binding|flavin adenine dinucleotide binding|long-chain-acyl-CoA dehydrogenase activity|medium-chain-acyl-CoA dehydrogenase activity|very-long-chain-acyl-CoA dehydrogenase activity|carboxylic acid catabolic process|long-chain fatty acid metabolic process|medium-chain fa…			R-RNO-1428517,R-RNO-1430728,R-RNO-163200,R-RNO-611105,R-RNO-6799198	The citric acid (TCA) cycle and respiratory electron transport|Metabolism|Respiratory electron transport, ATP synthesis by chemiosmotic coupling, and heat production by uncoupling proteins.|Respiratory electron transport|Complex I biogenesis
Acadl	34.5252	33.8039	31.8509	61.0195	55.5798	61.0206	55.2558	57.4165	54.949	25287	acyl-CoA dehydrogenase%2C long chain	protein_coding	GO:0005737,GO:0005759,GO:0031966,GO:0005739,GO:0003995,GO:0000062,GO:0050660,GO:0042802,GO:0004466,GO:0016401,GO:0042413,GO:0019254,GO:0044242,GO:0033539,GO:0009062,GO:0042758,GO:0045717,GO:0046322,GO:0120162,GO:0090181,GO:0009409,GO:0001659	cytoplasm|mitochondrial matrix|mitochondrial membrane|mitochondrion|acyl-CoA dehydrogenase activity|fatty-acyl-CoA binding|flavin adenine dinucleotide binding|identical protein binding|long-chain-acyl-CoA dehydrogenase activity|palmitoyl-CoA oxidase activity|carnitine catabolic process|carnitine metabolic process, CoA-linked|cellular lipid catabolic process|fatty acid beta-oxidation using acyl-Co…	rno00071,rno03320	Fatty acid degradation|PPAR signaling pathway	R-RNO-1430728,R-RNO-556833,R-RNO-77285,R-RNO-77286,R-RNO-77289,R-RNO-77310,R-RNO-8978868	Metabolism|Metabolism of lipids|Beta oxidation of myristoyl-CoA to lauroyl-CoA|mitochondrial fatty acid beta-oxidation of saturated fatty acids|Mitochondrial Fatty Acid Beta-Oxidation|Beta oxidation of lauroyl-CoA to decanoyl-CoA-CoA|Fatty acid metabolism
Acadm	10.5128	11.2182	10.9651	12.1816	10.6225	12.9611	12.1652	12.4996	11.733	24158	acyl-CoA dehydrogenase medium chain	protein_coding	GO:0030424,GO:0005737,GO:0005759,GO:0031966,GO:0005739,GO:0003995,GO:0000062,GO:0050660,GO:0042802,GO:0016853,GO:0070991,GO:0055007,GO:0045329,GO:0009437,GO:0019254,GO:0006635,GO:0033539,GO:0005978,GO:0007507,GO:0001889,GO:0051793,GO:0051791,GO:0006082,GO:0009791,GO:0006111,GO:0009409,GO:0046688,GO:0051384,GO:0009725,GO:0007584,GO:0042594,GO:0009410	axon|cytoplasm|mitochondrial matrix|mitochondrial membrane|mitochondrion|acyl-CoA dehydrogenase activity|fatty-acyl-CoA binding|flavin adenine dinucleotide binding|identical protein binding|isomerase activity|medium-chain-acyl-CoA dehydrogenase activity|cardiac muscle cell differentiation|carnitine biosynthetic process|carnitine metabolic process|carnitine metabolic process, CoA-linked|fatty acid…	rno00071,rno00280,rno03320,rno04936	Fatty acid degradation|Valine, leucine and isoleucine degradation|PPAR signaling pathway|Alcoholic liver disease	R-RNO-1430728,R-RNO-556833,R-RNO-77286,R-RNO-77288,R-RNO-77289,R-RNO-77346,R-RNO-77348,R-RNO-8978868	Metabolism|Metabolism of lipids|mitochondrial fatty acid beta-oxidation of saturated fatty acids|mitochondrial fatty acid beta-oxidation of unsaturated fatty acids|Mitochondrial Fatty Acid Beta-Oxidation|Beta oxidation of decanoyl-CoA to octanoyl-CoA-CoA|Beta oxidation of octanoyl-CoA to hexanoyl-CoA|Fatty acid metabolism	WP372,WP418	Beta oxidation meta pathway|Beta oxidation of unsaturated fatty acids
Acads	32.959	35.9691	35.903	33.296	32.3667	34.2323	31.2748	29.2717	35.1762	64304	acyl-CoA dehydrogenase short chain	protein_coding	GO:0005759,GO:0031966,GO:0005739,GO:0003995,GO:0004085,GO:0000062,GO:0050660,GO:0042802,GO:0016937,GO:0046359,GO:0006635,GO:0033539,GO:0051384,GO:0042594	mitochondrial matrix|mitochondrial membrane|mitochondrion|acyl-CoA dehydrogenase activity|butyryl-CoA dehydrogenase activity|fatty-acyl-CoA binding|flavin adenine dinucleotide binding|identical protein binding|short-branched-chain-acyl-CoA dehydrogenase activity|butyrate catabolic process|fatty acid beta-oxidation|fatty acid beta-oxidation using acyl-CoA dehydrogenase|response to glucocorticoid|r…	rno00640,rno00650,rno00071,rno00280,rno00410	Propanoate metabolism|Butanoate metabolism|Fatty acid degradation|Valine, leucine and isoleucine degradation|beta-Alanine metabolism	R-RNO-1430728,R-RNO-556833,R-RNO-77286,R-RNO-77289,R-RNO-77350,R-RNO-77352,R-RNO-8978868	Metabolism|Metabolism of lipids|mitochondrial fatty acid beta-oxidation of saturated fatty acids|Mitochondrial Fatty Acid Beta-Oxidation|Beta oxidation of hexanoyl-CoA to butanoyl-CoA|Beta oxidation of butanoyl-CoA to acetyl-CoA|Fatty acid metabolism	WP372,WP372	Beta oxidation meta pathway|Beta oxidation meta pathway
Acadsb	6.36398	5.63842	6.72968	6.37963	5.79648	6.18151	7.5942	7.98369	6.84194	25618	acyl-CoA dehydrogenase%2C short/branched chain	protein_coding	GO:0005759,GO:0005739,GO:0003853,GO:0003995,GO:0009055,GO:0050660,GO:0042802,GO:0102035,GO:0016937,GO:0006637,GO:0006635,GO:0006631,GO:0006550	mitochondrial matrix|mitochondrion|2-methylacyl-CoA dehydrogenase activity|acyl-CoA dehydrogenase activity|electron transfer activity|flavin adenine dinucleotide binding|identical protein binding|isobutyryl-CoA:FAD oxidoreductase activity|short-branched-chain-acyl-CoA dehydrogenase activity|acyl-CoA metabolic process|fatty acid beta-oxidation|fatty acid metabolic process|isoleucine catabolic proc…	rno00071,rno00280	Fatty acid degradation|Valine, leucine and isoleucine degradation	R-RNO-1430728,R-RNO-70895,R-RNO-71291	Metabolism|Branched-chain amino acid catabolism|Metabolism of amino acids and derivatives
Acadvl	8.28962	7.9292	8.40792	9.11398	9.05244	9.29072	9.71758	10.2117	9.80896	25363	acyl-CoA dehydrogenase%2C very long chain	protein_coding	GO:0031314,GO:0005743,GO:0031966,GO:0042645,GO:0005739,GO:0003995,GO:0000062,GO:0050660,GO:0042802,GO:0004466,GO:0017099,GO:0030855,GO:0006635,GO:0033539,GO:0009062,GO:0045717,GO:0046322,GO:0090181,GO:0009409,GO:0001659	extrinsic component of mitochondrial inner membrane|mitochondrial inner membrane|mitochondrial membrane|mitochondrial nucleoid|mitochondrion|acyl-CoA dehydrogenase activity|fatty-acyl-CoA binding|flavin adenine dinucleotide binding|identical protein binding|long-chain-acyl-CoA dehydrogenase activity|very-long-chain-acyl-CoA dehydrogenase activity|epithelial cell differentiation|fatty acid beta-ox…	rno00071,rno04936	Fatty acid degradation|Alcoholic liver disease	R-RNO-1430728,R-RNO-556833,R-RNO-77286,R-RNO-77289,R-RNO-77305,R-RNO-8978868	Metabolism|Metabolism of lipids|mitochondrial fatty acid beta-oxidation of saturated fatty acids|Mitochondrial Fatty Acid Beta-Oxidation|Beta oxidation of palmitoyl-CoA to myristoyl-CoA|Fatty acid metabolism	WP372	Beta oxidation meta pathway
Acan	0	0	0	0	0	0	0	0	0.0069037	58968	aggrecan	protein_coding	GO:0005604,GO:0031012,GO:0005615,GO:0098982,GO:0098978,GO:0043005,GO:0043025,GO:0072534,GO:0098966,GO:0005509,GO:0030246,GO:0005540,GO:0001502,GO:0007155,GO:0071363,GO:0007417,GO:0060591,GO:0002063,GO:0030199,GO:0007507,GO:0010259,GO:0030336,GO:0001503,GO:0030166,GO:0010447,GO:0009749,GO:0009629,GO:0009612,GO:0014070,GO:0009314,GO:0009410,GO:0001501,GO:0021510	basement membrane|extracellular matrix|extracellular space|GABA-ergic synapse|glutamatergic synapse|neuron projection|neuronal cell body|perineuronal net|perisynaptic extracellular matrix|calcium ion binding|carbohydrate binding|hyaluronic acid binding|cartilage condensation|cell adhesion|cellular response to growth factor stimulus|central nervous system development|chondroblast differentiation|c…			R-RNO-1430728,R-RNO-1474228,R-RNO-1474244,R-RNO-1630316,R-RNO-1638074,R-RNO-2022854,R-RNO-2022857,R-RNO-3000178,R-RNO-71387	Metabolism|Degradation of the extracellular matrix|Extracellular matrix organization|Glycosaminoglycan metabolism|Keratan sulfate/keratin metabolism|Keratan sulfate biosynthesis|Keratan sulfate degradation|ECM proteoglycans|Metabolism of carbohydrates	WP2433	Spinal cord injury
Acap1	0.167639	0.154836	0.139778	0.0681246	0.267208	0.0985147	0.0318412	0.0320106	0.194557	287443	ArfGAP with coiled-coil%2C ankyrin repeat and PH domains 1	protein_coding	GO:0055038,GO:0005096,GO:0046872,GO:0016042,GO:0007165	recycling endosome membrane|GTPase activator activity|metal ion binding|lipid catabolic process|signal transduction	rno04144	Endocytosis
Acap2	8.58235	7.79767	8.57116	10.1112	9.89855	9.86806	9.81329	9.77563	9.28907	619382	ArfGAP with coiled-coil%2C ankyrin repeat and PH domains 2	protein_coding	GO:0010008,GO:0001726,GO:0005096,GO:0046872,GO:0080025,GO:0031267,GO:0030029,GO:1990090,GO:0032456	endosome membrane|ruffle|GTPase activator activity|metal ion binding|phosphatidylinositol-3,5-bisphosphate binding|small GTPase binding|actin filament-based process|cellular response to nerve growth factor stimulus|endocytic recycling	rno04144	Endocytosis
Acap3	8.59567	9.44561	8.14252	8.14174	8.74828	8.2081	8.00485	7.98801	8.94769	313772	ArfGAP with coiled-coil%2C ankyrin repeat and PH domains 3	protein_coding	GO:0030426,GO:0005096,GO:0046872,GO:0001764,GO:0010975	growth cone|GTPase activator activity|metal ion binding|neuron migration|regulation of neuron projection development	rno04144	Endocytosis
Acat1	30.7792	27.8065	29.7654	23.5225	23.4303	27.0396	25.5596	27.7796	27.1518	25014	acetyl-CoA acetyltransferase 1	protein_coding	GO:0005759,GO:0005739,GO:0003985,GO:0016453,GO:0120225,GO:0019899,GO:0042802,GO:0030955,GO:0006085,GO:0046356,GO:0060612,GO:0007420,GO:0015937,GO:0015936,GO:0006635,GO:0006550,GO:0046952,GO:0001889,GO:0072229,GO:1902860,GO:0009725,GO:0014070,GO:0042594	mitochondrial matrix|mitochondrion|acetyl-CoA C-acetyltransferase activity|C-acetyltransferase activity|coenzyme A binding|enzyme binding|identical protein binding|potassium ion binding|acetyl-CoA biosynthetic process|acetyl-CoA catabolic process|adipose tissue development|brain development|coenzyme A biosynthetic process|coenzyme A metabolic process|fatty acid beta-oxidation|isoleucine catabolic…	rno00620,rno00630,rno00650,rno00071,rno00280,rno00310,rno00380,rno00900,rno04975	Pyruvate metabolism|Glyoxylate and dicarboxylate metabolism|Butanoate metabolism|Fatty acid degradation|Valine, leucine and isoleucine degradation|Lysine degradation|Tryptophan metabolism|Terpenoid backbone biosynthesis|Fat digestion and absorption	R-RNO-1430728,R-RNO-556833,R-RNO-70895,R-RNO-71291,R-RNO-74182,R-RNO-77108,R-RNO-77111	Metabolism|Metabolism of lipids|Branched-chain amino acid catabolism|Metabolism of amino acids and derivatives|Ketone body metabolism|Utilization of Ketone Bodies|Synthesis of Ketone Bodies
Acat2	101.659	101.776	109.339	201.17	214.289	198.951	148.649	156.38	158.782	308100	acetyl-CoA acetyltransferase 2	protein_coding	GO:0005737,GO:0005829,GO:0005739,GO:0005777,GO:0003985,GO:0038183,GO:0007420,GO:0071398,GO:0031670,GO:0006695,GO:0019408,GO:0006635,GO:0046952,GO:0001889,GO:0045797	cytoplasm|cytosol|mitochondrion|peroxisome|acetyl-CoA C-acetyltransferase activity|bile acid signaling pathway|brain development|cellular response to fatty acid|cellular response to nutrient|cholesterol biosynthetic process|dolichol biosynthetic process|fatty acid beta-oxidation|ketone body catabolic process|liver development|positive regulation of intestinal cholesterol absorption	rno00620,rno00630,rno00650,rno00071,rno00280,rno00310,rno00380,rno00900,rno04975	Pyruvate metabolism|Glyoxylate and dicarboxylate metabolism|Butanoate metabolism|Fatty acid degradation|Valine, leucine and isoleucine degradation|Lysine degradation|Tryptophan metabolism|Terpenoid backbone biosynthesis|Fat digestion and absorption	R-RNO-1430728,R-RNO-191273,R-RNO-556833,R-RNO-8957322	Metabolism|Cholesterol biosynthesis|Metabolism of lipids|Metabolism of steroids
Acat2l1	0.40941	0.193609	0.453756	0.816344	0.50466	0.479049	0.447914	0.266843	0.60819	365096	acetyl-CoA acetyltransferase 2-like 1	protein_coding	GO:0005737,GO:0005829,GO:0005739,GO:0005777,GO:0003985,GO:0038183,GO:0007420,GO:0071398,GO:0031670,GO:0006695,GO:0019408,GO:0006635,GO:0046952,GO:0001889,GO:0045797	cytoplasm|cytosol|mitochondrion|peroxisome|acetyl-CoA C-acetyltransferase activity|bile acid signaling pathway|brain development|cellular response to fatty acid|cellular response to nutrient|cholesterol biosynthetic process|dolichol biosynthetic process|fatty acid beta-oxidation|ketone body catabolic process|liver development|positive regulation of intestinal cholesterol absorption	rno00620,rno00630,rno00650,rno00071,rno00280,rno00310,rno00380,rno00900,rno04975	Pyruvate metabolism|Glyoxylate and dicarboxylate metabolism|Butanoate metabolism|Fatty acid degradation|Valine, leucine and isoleucine degradation|Lysine degradation|Tryptophan metabolism|Terpenoid backbone biosynthesis|Fat digestion and absorption
Acbd3	22.5391	21.4691	21.3119	24.2144	23.4106	24.1955	24.2787	24.6896	23.8302	289312	acyl-CoA binding domain containing 3	protein_coding	GO:0000139,GO:0005739,GO:0000062,GO:0034237,GO:0006694	Golgi membrane|mitochondrion|fatty-acyl-CoA binding|protein kinase A regulatory subunit binding|steroid biosynthetic process	rno05132	Salmonella infection	R-RNO-199991,R-RNO-199992,R-RNO-432722,R-RNO-5653656	Membrane Trafficking|trans-Golgi Network Vesicle Budding|Golgi Associated Vesicle Biogenesis|Vesicle-mediated transport
Acbd4	1.94344	1.72998	1.9495	2.17376	1.87923	1.5799	1.89275	1.79463	2.23696	303577	acyl-CoA binding domain containing 4	protein_coding	GO:0005737,GO:0000062,GO:0006631	cytoplasm|fatty-acyl-CoA binding|fatty acid metabolic process			R-RNO-1430728,R-RNO-390918,R-RNO-556833,R-RNO-8978868	Metabolism|Peroxisomal lipid metabolism|Metabolism of lipids|Fatty acid metabolism
Acbd5	3.56297	2.94781	3.95979	2.9552	2.94116	2.97148	3.30467	3.54546	3.08143	307170	acyl-CoA binding domain containing 5	protein_coding	GO:0005737,GO:0005778,GO:0005777,GO:0000062,GO:0030242,GO:0006631	cytoplasm|peroxisomal membrane|peroxisome|fatty-acyl-CoA binding|autophagy of peroxisome|fatty acid metabolic process			R-RNO-1430728,R-RNO-162582,R-RNO-194315,R-RNO-390918,R-RNO-556833,R-RNO-8978868,R-RNO-8980692,R-RNO-9012999,R-RNO-9013106,R-RNO-9603798,R-RNO-9609507,R-RNO-9716542	Metabolism|Signal Transduction|Signaling by Rho GTPases|Peroxisomal lipid metabolism|Metabolism of lipids|Fatty acid metabolism|RHOA GTPase cycle|RHO GTPase cycle|RHOC GTPase cycle|Class I peroxisomal membrane protein import|Protein localization|Signaling by Rho GTPases, Miro GTPases and RHOBTB3
Acbd6	4.42611	4.07106	4.33594	4.22479	3.98528	4.70281	4.22922	4.69684	4.42093	289125	acyl-CoA binding domain containing 6	protein_coding	GO:0005737,GO:0000062	cytoplasm|fatty-acyl-CoA binding			R-RNO-1430728,R-RNO-556833,R-RNO-77289,R-RNO-8978868	Metabolism|Metabolism of lipids|Mitochondrial Fatty Acid Beta-Oxidation|Fatty acid metabolism
Acbd7	0	0.103728	0.0216094	0	0	0	0	0	0.021723	361277	acyl-CoA binding domain containing 7	protein_coding	GO:0000062,GO:0006631	fatty-acyl-CoA binding|fatty acid metabolic process
Accs	1.64801	2.2084	2.33617	1.75563	1.95157	2.21051	1.79677	1.79922	1.92343	311218	1-aminocyclopropane-1-carboxylate synthase	protein_coding	GO:0042802,GO:0030170,GO:0008483,GO:0006520,GO:0009058	identical protein binding|pyridoxal phosphate binding|transaminase activity|amino acid metabolic process|biosynthetic process
Accsl	0.0119328	0	0	0.0129312	0	0	0	0.0607615	0	690470	1-aminocyclopropane-1-carboxylate synthase-like	protein_coding	GO:0030170,GO:0008483,GO:0006520,GO:0009058	pyridoxal phosphate binding|transaminase activity|amino acid metabolic process|biosynthetic process
Acd	20.1524	19.9782	20.9679	21.3082	22.9899	20.6593	19.5787	21.221	21.8284	307798	ACD%2C shelterin complex subunit and telomerase recruitment factor	protein_coding	GO:0000781,GO:0016604,GO:0000783,GO:0070187,GO:0005697,GO:0070182,GO:0044877,GO:0042162,GO:0030326,GO:0070200,GO:0006886,GO:0032211,GO:0060381,GO:0051973,GO:0032212,GO:0031848,GO:0070198,GO:0035282,GO:0001501,GO:0032202,GO:0016233,GO:0000723,GO:0007004,GO:0001655	chromosome, telomeric region|nuclear body|nuclear telomere cap complex|shelterin complex|telomerase holoenzyme complex|DNA polymerase binding|protein-containing complex binding|telomeric DNA binding|embryonic limb morphogenesis|establishment of protein localization to telomere|intracellular protein transport|negative regulation of telomere maintenance via telomerase|positive regulation of single-…			R-RNO-110330,R-RNO-110331,R-RNO-157579,R-RNO-1640170,R-RNO-171306,R-RNO-171319,R-RNO-174411,R-RNO-174414,R-RNO-174417,R-RNO-174430,R-RNO-174437,R-RNO-180786,R-RNO-2262752,R-RNO-2559583,R-RNO-2559586,R-RNO-73884,R-RNO-73886,R-RNO-73894,R-RNO-73927,R-RNO-73929,R-RNO-8953897,R-RNO-9670095	Recognition and association of DNA glycosylase with site containing an affected purine|Cleavage of the damaged purine|Telomere Maintenance|Cell Cycle|Packaging Of Telomere Ends|Telomere Extension By Telomerase|Polymerase switching on the C-strand of the telomere|Processive synthesis on the C-strand of the telomere|Telomere C-strand (Lagging Strand) Synthesis|Telomere C-strand synthesis initiation…
Ace	0	0	0	0.00676531	0	0	0	0.0063578	0	24310	angiotensin I converting enzyme	protein_coding	GO:0009925,GO:0031526,GO:0005737,GO:0005768,GO:0009897,GO:0070062,GO:0005615,GO:0005764,GO:0005886,GO:0097225,GO:0031982,GO:0031711,GO:0005516,GO:0004180,GO:0031404,GO:0004175,GO:0008238,GO:1901363,GO:0070573,GO:0004222,GO:0008237,GO:0051019,GO:0031434,GO:0008233,GO:0008241,GO:0008240,GO:0008270,GO:0007568,GO:0050435,GO:0060978,GO:0002003,GO:0031100,GO:0050482,GO:0010815,GO:0007420,GO:0071838,GO:…	basal plasma membrane|brush border membrane|cytoplasm|endosome|external side of plasma membrane|extracellular exosome|extracellular space|lysosome|plasma membrane|sperm midpiece|vesicle|bradykinin receptor binding|calmodulin binding|carboxypeptidase activity|chloride ion binding|endopeptidase activity|exopeptidase activity|heterocyclic compound binding|metallodipeptidase activity|metalloendopepti…	rno04924,rno04614,rno05171,rno05142,rno05410,rno05415	Renin secretion|Renin-angiotensin system|Coronavirus disease - COVID-19|Chagas disease|Hypertrophic cardiomyopathy|Diabetic cardiomyopathy	R-RNO-2022377,R-RNO-2980736,R-RNO-392499	Metabolism of Angiotensinogen to Angiotensins|Peptide hormone metabolism|Metabolism of proteins	WP376,WP376,WP376,WP557,WP557	Renin angiotensin system|Renin angiotensin system|Renin angiotensin system|ACE inhibitor pathway|ACE inhibitor pathway
Acer1	0	0.022645	0	0.0249084	0.0488495	0	0	0.023408	0	301118	alkaline ceramidase 1	protein_coding	GO:0005783,GO:0005789,GO:0102121,GO:0071633,GO:0046872,GO:0017040,GO:0030154,GO:0071277,GO:0046514,GO:0030216,GO:0019216,GO:0033561,GO:0010446,GO:0048733,GO:0030148,GO:0006665,GO:0046512	endoplasmic reticulum|endoplasmic reticulum membrane|ceramidase activity|dihydroceramidase activity|metal ion binding|N-acylsphingosine amidohydrolase activity|cell differentiation|cellular response to calcium ion|ceramide catabolic process|keratinocyte differentiation|regulation of lipid metabolic process|regulation of water loss via skin|response to alkaline pH|sebaceous gland development|sphin…	rno00600,rno04071	Sphingolipid metabolism|Sphingolipid signaling pathway	R-RNO-1430728,R-RNO-428157,R-RNO-556833	Metabolism|Sphingolipid metabolism|Metabolism of lipids
Acer2	0	0	0.00412824	0	0	0	0	0.00409677	0	313339	alkaline ceramidase 2	protein_coding	GO:0005794,GO:0000139,GO:0102121,GO:0071633,GO:0046872,GO:0017040,GO:0006919,GO:0006974,GO:0071466,GO:0046514,GO:0030330,GO:0033629,GO:0001953,GO:0010942,GO:0008284,GO:0042981,GO:0010506,GO:0060049,GO:0032526,GO:0046512	Golgi apparatus|Golgi membrane|ceramidase activity|dihydroceramidase activity|metal ion binding|N-acylsphingosine amidohydrolase activity|activation of cysteine-type endopeptidase activity involved in apoptotic process|cellular response to DNA damage stimulus|cellular response to xenobiotic stimulus|ceramide catabolic process|DNA damage response, signal transduction by p53 class mediator|negative…	rno00600,rno04071	Sphingolipid metabolism|Sphingolipid signaling pathway	R-RNO-1430728,R-RNO-428157,R-RNO-556833	Metabolism|Sphingolipid metabolism|Metabolism of lipids
Acer3	5.96173	6.03418	5.47339	5.34125	6.61754	6.0517	4.87059	5.90532	5.29654	499210	alkaline ceramidase 3	protein_coding	GO:0005789,GO:0000139,GO:0016020,GO:0005509,GO:0102121,GO:0071633,GO:0017040,GO:0070774,GO:0008270,GO:0046514,GO:0006954,GO:0042552,GO:0071602,GO:0008284,GO:0043067,GO:0046512	endoplasmic reticulum membrane|Golgi membrane|membrane|calcium ion binding|ceramidase activity|dihydroceramidase activity|N-acylsphingosine amidohydrolase activity|phytoceramidase activity|zinc ion binding|ceramide catabolic process|inflammatory response|myelination|phytosphingosine biosynthetic process|positive regulation of cell population proliferation|regulation of programmed cell death|sphin…	rno00600	Sphingolipid metabolism
Ache	0.240874	0.333992	0.160216	0.285198	0.265441	0.205047	0.320825	0.254391	0.349727	83817	acetylcholinesterase	protein_coding	GO:0030424,GO:0005604,GO:0009986,GO:0005737,GO:0030425,GO:0005788,GO:0005576,GO:0005615,GO:0005794,GO:0016020,GO:0031594,GO:0043005,GO:0043025,GO:0005635,GO:0048471,GO:0005886,GO:0045211,GO:0042734,GO:0005791,GO:0045202,GO:0043083,GO:0042166,GO:0003990,GO:0033265,GO:0004104,GO:0005518,GO:0016787,GO:0042802,GO:0043236,GO:0042803,GO:0043621,GO:0017171,GO:0006581,GO:0001507,GO:0008291,GO:0095500,GO:…	axon|basement membrane|cell surface|cytoplasm|dendrite|endoplasmic reticulum lumen|extracellular region|extracellular space|Golgi apparatus|membrane|neuromuscular junction|neuron projection|neuronal cell body|nuclear envelope|perinuclear region of cytoplasm|plasma membrane|postsynaptic membrane|presynaptic membrane|rough endoplasmic reticulum|synapse|synaptic cleft|acetylcholine binding|acetylcho…	rno00564,rno04725	Glycerophospholipid metabolism|Cholinergic synapse			WP360	Acetylcholine synthesis
Acin1	39.9927	40.5929	43.1444	36.2953	35.2518	37.0978	37.3776	36.4493	38.2045	305884	apoptotic chromatin condensation inducer 1	protein_coding	GO:0061574,GO:0005829,GO:0035145,GO:0016607,GO:0005730,GO:0005654,GO:0005634,GO:0005886,GO:0003676,GO:0030263,GO:0006915,GO:0030218,GO:0006397,GO:0048025,GO:0043065,GO:0045657,GO:0008380	ASAP complex|cytosol|exon-exon junction complex|nuclear speck|nucleolus|nucleoplasm|nucleus|plasma membrane|nucleic acid binding|apoptotic chromosome condensation|apoptotic process|erythrocyte differentiation|mRNA processing|negative regulation of mRNA splicing, via spliceosome|positive regulation of apoptotic process|positive regulation of monocyte differentiation|RNA splicing	rno03040,rno03013,rno03015	Spliceosome|Nucleocytoplasmic transport|mRNA surveillance pathway	R-RNO-109581,R-RNO-111465,R-RNO-5357801,R-RNO-72163,R-RNO-72172,R-RNO-72203,R-RNO-75153,R-RNO-8953854	Apoptosis|Apoptotic cleavage of cellular proteins|Programmed Cell Death|mRNA Splicing - Major Pathway|mRNA Splicing|Processing of Capped Intron-Containing Pre-mRNA|Apoptotic execution phase|Metabolism of RNA
Ackr3	82.868	84.8591	81.8889	83.2764	82.6916	85.4839	88.57	87.607	90.8859	84348	atypical chemokine receptor 3	protein_coding	GO:0009986,GO:0005905,GO:0005737,GO:0005769,GO:0005768,GO:0009897,GO:0005634,GO:0005886,GO:0055037,GO:0019957,GO:0016493,GO:0019958,GO:0016494,GO:0015026,GO:0005044,GO:0001525,GO:0019722,GO:0007155,GO:0060326,GO:0070098,GO:0006955,GO:0008285,GO:1902230,GO:0021557,GO:0007204,GO:0070374,GO:1905322,GO:0031623,GO:0001570	cell surface|clathrin-coated pit|cytoplasm|early endosome|endosome|external side of plasma membrane|nucleus|plasma membrane|recycling endosome|C-C chemokine binding|C-C chemokine receptor activity|C-X-C chemokine binding|C-X-C chemokine receptor activity|coreceptor activity|scavenger receptor activity|angiogenesis|calcium-mediated signaling|cell adhesion|cell chemotaxis|chemokine-mediated signali…	rno04060,rno04061	Cytokine-cytokine receptor interaction|Viral protein interaction with cytokine and cytokine receptor	R-RNO-162582,R-RNO-372790,R-RNO-373076,R-RNO-375276,R-RNO-380108,R-RNO-388396,R-RNO-418594,R-RNO-500792	Signal Transduction|Signaling by GPCR|Class A/1 (Rhodopsin-like receptors)|Peptide ligand-binding receptors|Chemokine receptors bind chemokines|GPCR downstream signalling|G alpha (i) signalling events|GPCR ligand binding
Ackr4	0.0257553	0	0	0	0	0	0	0	0.0132848	685243	atypical chemokine receptor 4	protein_coding	GO:0005769,GO:0009897,GO:0055037,GO:0019957,GO:0016493,GO:0004950,GO:0005044,GO:0019722,GO:0060326,GO:0006955,GO:0007204	early endosome|external side of plasma membrane|recycling endosome|C-C chemokine binding|C-C chemokine receptor activity|chemokine receptor activity|scavenger receptor activity|calcium-mediated signaling|cell chemotaxis|immune response|positive regulation of cytosolic calcium ion concentration	rno04060,rno04061	Cytokine-cytokine receptor interaction|Viral protein interaction with cytokine and cytokine receptor	R-RNO-162582,R-RNO-372790,R-RNO-373076,R-RNO-375276,R-RNO-380108,R-RNO-500792	Signal Transduction|Signaling by GPCR|Class A/1 (Rhodopsin-like receptors)|Peptide ligand-binding receptors|Chemokine receptors bind chemokines|GPCR ligand binding	WP473	GPCRs class A rhodopsin like
Acly	64.9282	67.3181	71.3717	95.8827	98.4692	97.6861	86.5166	85.0149	82.1132	24159	ATP citrate lyase	protein_coding	GO:0005829,GO:0005524,GO:0003878,GO:0046872,GO:0006085,GO:0006084,GO:0006101,GO:0006633,GO:0008610,GO:0006629,GO:0006107,GO:0006099	cytosol|ATP binding|ATP citrate synthase activity|metal ion binding|acetyl-CoA biosynthetic process|acetyl-CoA metabolic process|citrate metabolic process|fatty acid biosynthetic process|lipid biosynthetic process|lipid metabolic process|oxaloacetate metabolic process|tricarboxylic acid cycle	rno00020	Citrate cycle (TCA cycle)	R-RNO-1430728,R-RNO-168249,R-RNO-168256,R-RNO-556833,R-RNO-6798695,R-RNO-75105,R-RNO-8978868	Metabolism|Innate Immune System|Immune System|Metabolism of lipids|Neutrophil degranulation|Fatty acyl-CoA biosynthesis|Fatty acid metabolism	WP3916,WP4229,WP504	Hexoses metabolism in proximal tubules|Insulin induced PI3K Akt and MAPK in hepatocytes|Fatty acid biosynthesis
Acmsd	0.0191401	0.0282854	0.009821	0.0207416	0.142372	0.079985	0.00969456	0.107207	0.00987265	171385	aminocarboxymuconate semialdehyde decarboxylase	protein_coding	GO:0005737,GO:0005829,GO:0001760,GO:0016831,GO:0016787,GO:0008270,GO:0007568,GO:1904985,GO:0019748,GO:0006569	cytoplasm|cytosol|aminocarboxymuconate-semialdehyde decarboxylase activity|carboxy-lyase activity|hydrolase activity|zinc ion binding|aging|negative regulation of quinolinate biosynthetic process|secondary metabolic process|tryptophan catabolic process	rno00380	Tryptophan metabolism			WP270	Tryptophan metabolism
Aco1	21.3748	22.4893	21.2169	18.4176	20.6559	19.9889	21.3737	21.5784	20.514	50655	aconitase 1	protein_coding	GO:0005737,GO:0005829,GO:0005783,GO:0005794,GO:0043231,GO:0005739,GO:0051538,GO:0051539,GO:0003994,GO:0047780,GO:0030350,GO:0051536,GO:0046872,GO:0048027,GO:0003723,GO:0006879,GO:0006101,GO:0050892,GO:0001889,GO:0009791,GO:0010468,GO:0006417,GO:0010040,GO:0006099	cytoplasm|cytosol|endoplasmic reticulum|Golgi apparatus|intracellular membrane-bounded organelle|mitochondrion|3 iron, 4 sulfur cluster binding|4 iron, 4 sulfur cluster binding|aconitate hydratase activity|citrate dehydratase activity|iron-responsive element binding|iron-sulfur cluster binding|metal ion binding|mRNA 5'-UTR binding|RNA binding|cellular iron ion homeostasis|citrate metabolic proces…	rno00020,rno00630	Citrate cycle (TCA cycle)|Glyoxylate and dicarboxylate metabolism	R-RNO-382551,R-RNO-917937	Transport of small molecules|Iron uptake and transport
Aco2	142.561	149.767	146.616	144.182	144.04	138.745	136.681	138.995	140.783	79250	aconitase 2	protein_coding	GO:0005829,GO:0005759,GO:0005739,GO:0051538,GO:0051539,GO:0003994,GO:0047780,GO:0005506,GO:0006101,GO:0006102,GO:0001889,GO:0035900,GO:0006099	cytosol|mitochondrial matrix|mitochondrion|3 iron, 4 sulfur cluster binding|4 iron, 4 sulfur cluster binding|aconitate hydratase activity|citrate dehydratase activity|iron ion binding|citrate metabolic process|isocitrate metabolic process|liver development|response to isolation stress|tricarboxylic acid cycle	rno00020,rno00630	Citrate cycle (TCA cycle)|Glyoxylate and dicarboxylate metabolism	R-RNO-1428517,R-RNO-1430728,R-RNO-71403,R-RNO-71406	The citric acid (TCA) cycle and respiratory electron transport|Metabolism|Citric acid cycle (TCA cycle)|Pyruvate metabolism and Citric Acid (TCA) cycle	WP347	TCA cycle
Acod1	0	0	0	0.00621328	0	0	0	0	0	306127	aconitate decarboxylase 1	protein_coding	GO:0005739,GO:0047613,GO:0042803,GO:0035458,GO:0071347,GO:0071222,GO:0071219,GO:0071393,GO:0071356,GO:0071346,GO:0006952,GO:0051607,GO:0007566,GO:0006954,GO:0050728,GO:0045824,GO:0032088,GO:0034136,GO:0034144,GO:0032480,GO:0002760,GO:2000379,GO:0009617,GO:0032496,GO:0072573	mitochondrion|aconitate decarboxylase activity|protein homodimerization activity|cellular response to interferon-beta|cellular response to interleukin-1|cellular response to lipopolysaccharide|cellular response to molecule of bacterial origin|cellular response to progesterone stimulus|cellular response to tumor necrosis factor|cellular response to type II interferon|defense response|defense respo…
Acot1	0.0163764	0	0.0168058	0	0.0348041	0.0171089	0.0331788	0	0.0337883	50559	acyl-CoA thioesterase 1	protein_coding	GO:0005829,GO:0047617,GO:0102991,GO:0016290,GO:0006637,GO:0006631,GO:0001676,GO:0010667,GO:0000038	cytosol|acyl-CoA hydrolase activity|myristoyl-CoA hydrolase activity|palmitoyl-CoA hydrolase activity|acyl-CoA metabolic process|fatty acid metabolic process|long-chain fatty acid metabolic process|negative regulation of cardiac muscle cell apoptotic process|very long-chain fatty acid metabolic process	rno00062,rno01040,rno04913	Fatty acid elongation|Biosynthesis of unsaturated fatty acids|Ovarian steroidogenesis	R-RNO-1430728,R-RNO-556833,R-RNO-77289,R-RNO-8978868,R-RNO-9033241,R-RNO-9609507	Metabolism|Metabolism of lipids|Mitochondrial Fatty Acid Beta-Oxidation|Fatty acid metabolism|Peroxisomal protein import|Protein localization
Acot11	0.00435032	0.0514314	0.0401795	0.014143	0.00924558	0.00454491	0.0264415	0.0664553	0.0359029	100363074	acyl-CoA thioesterase 11	protein_coding	GO:0005737,GO:0005829,GO:0005759,GO:0047617,GO:0052816,GO:0036042,GO:0102991,GO:0016290,GO:0006637,GO:0006631,GO:0035556,GO:0120163,GO:0009409,GO:0009266	cytoplasm|cytosol|mitochondrial matrix|acyl-CoA hydrolase activity|long-chain acyl-CoA hydrolase activity|long-chain fatty acyl-CoA binding|myristoyl-CoA hydrolase activity|palmitoyl-CoA hydrolase activity|acyl-CoA metabolic process|fatty acid metabolic process|intracellular signal transduction|negative regulation of cold-induced thermogenesis|response to cold|response to temperature stimulus			R-RNO-1430728,R-RNO-556833,R-RNO-77289,R-RNO-8978868	Metabolism|Metabolism of lipids|Mitochondrial Fatty Acid Beta-Oxidation|Fatty acid metabolism
Acot13	7.51736	8.16044	8.00019	7.61834	7.47043	9.78064	8.95485	7.19489	8.93983	291135	acyl-CoA thioesterase 13	protein_coding	GO:0005829,GO:0005759,GO:0005739,GO:0005634,GO:0005819,GO:0047617,GO:0102991,GO:0016290,GO:0006629,GO:0120163,GO:0051289	cytosol|mitochondrial matrix|mitochondrion|nucleus|spindle|acyl-CoA hydrolase activity|myristoyl-CoA hydrolase activity|palmitoyl-CoA hydrolase activity|lipid metabolic process|negative regulation of cold-induced thermogenesis|protein homotetramerization			R-RNO-1430728,R-RNO-556833,R-RNO-77289,R-RNO-8978868	Metabolism|Metabolism of lipids|Mitochondrial Fatty Acid Beta-Oxidation|Fatty acid metabolism
Acot2	4.4634	4.93596	4.4632	18.9849	19.5354	18.5754	11.6384	12.7723	10.7579	192272	acyl-CoA thioesterase 2	protein_coding	GO:0005759,GO:0005739,GO:0047617,GO:0102991,GO:0016290,GO:0006637,GO:0006631,GO:0001676,GO:0070849,GO:0009725,GO:0001666,GO:0031667,GO:0009410,GO:0042760,GO:0000038	mitochondrial matrix|mitochondrion|acyl-CoA hydrolase activity|myristoyl-CoA hydrolase activity|palmitoyl-CoA hydrolase activity|acyl-CoA metabolic process|fatty acid metabolic process|long-chain fatty acid metabolic process|response to epidermal growth factor|response to hormone|response to hypoxia|response to nutrient levels|response to xenobiotic stimulus|very long-chain fatty acid catabolic p…	rno00062,rno01040,rno04913	Fatty acid elongation|Biosynthesis of unsaturated fatty acids|Ovarian steroidogenesis
Acot3	8.67312	10.5393	10.5059	10.2963	12.0399	10.8637	9.57831	10.6367	11.1664	314304	acyl-CoA thioesterase 3	protein_coding	GO:0005829,GO:0005777,GO:0047617,GO:0102991,GO:0016290,GO:0006637,GO:0006631,GO:0001676,GO:0032788,GO:0032789,GO:0000038	cytosol|peroxisome|acyl-CoA hydrolase activity|myristoyl-CoA hydrolase activity|palmitoyl-CoA hydrolase activity|acyl-CoA metabolic process|fatty acid metabolic process|long-chain fatty acid metabolic process|saturated monocarboxylic acid metabolic process|unsaturated monocarboxylic acid metabolic process|very long-chain fatty acid metabolic process	rno00062,rno01040,rno04913	Fatty acid elongation|Biosynthesis of unsaturated fatty acids|Ovarian steroidogenesis
Acot4	0	0	0	0	0	0	0.00993729	0	0	681337	acyl-CoA thioesterase 4	protein_coding	GO:0005777,GO:0047617,GO:0044466,GO:0004778,GO:0006637,GO:0043649,GO:0043648,GO:0006631,GO:0001676,GO:0032788,GO:0046459,GO:0006104,GO:0032789,GO:0000038	peroxisome|acyl-CoA hydrolase activity|glutaryl-CoA hydrolase activity|succinyl-CoA hydrolase activity|acyl-CoA metabolic process|dicarboxylic acid catabolic process|dicarboxylic acid metabolic process|fatty acid metabolic process|long-chain fatty acid metabolic process|saturated monocarboxylic acid metabolic process|short-chain fatty acid metabolic process|succinyl-CoA metabolic process|unsatura…	rno00062,rno01040,rno04913	Fatty acid elongation|Biosynthesis of unsaturated fatty acids|Ovarian steroidogenesis	R-RNO-1430728,R-RNO-390247,R-RNO-390918,R-RNO-556833,R-RNO-8978868,R-RNO-9033241,R-RNO-9609507	Metabolism|Beta-oxidation of very long chain fatty acids|Peroxisomal lipid metabolism|Metabolism of lipids|Fatty acid metabolism|Peroxisomal protein import|Protein localization
Acot7	37.7805	40.0629	40.5317	48.3378	48.3769	50.1984	42.9442	42.4889	43.7715	26759	acyl-CoA thioesterase 7	protein_coding	GO:0044297,GO:0005737,GO:0005829,GO:0005759,GO:0043005,GO:0043025,GO:0005654,GO:0047617,GO:0000062,GO:0042802,GO:0036042,GO:0102991,GO:0016290,GO:0042803,GO:0006637,GO:0015937,GO:0009062,GO:0006631,GO:0036116,GO:0051792,GO:0036114,GO:1900535	cell body|cytoplasm|cytosol|mitochondrial matrix|neuron projection|neuronal cell body|nucleoplasm|acyl-CoA hydrolase activity|fatty-acyl-CoA binding|identical protein binding|long-chain fatty acyl-CoA binding|myristoyl-CoA hydrolase activity|palmitoyl-CoA hydrolase activity|protein homodimerization activity|acyl-CoA metabolic process|coenzyme A biosynthetic process|fatty acid catabolic process|fa…	rno00062,rno01040	Fatty acid elongation|Biosynthesis of unsaturated fatty acids	R-RNO-1430728,R-RNO-556833,R-RNO-77289,R-RNO-8978868	Metabolism|Metabolism of lipids|Mitochondrial Fatty Acid Beta-Oxidation|Fatty acid metabolism
Acot8	3.1882	2.5434	3.28628	4.11232	3.83761	4.61302	3.17252	3.30432	2.99795	170588	acyl-CoA thioesterase 8	protein_coding	GO:0005782,GO:0005777,GO:0047603,GO:0003986,GO:0047617,GO:0033882,GO:0044466,GO:0047994,GO:0052815,GO:0102991,GO:0016290,GO:0004778,GO:0006637,GO:0043649,GO:0009062,GO:0045225,GO:0016559	peroxisomal matrix|peroxisome|acetoacetyl-CoA hydrolase activity|acetyl-CoA hydrolase activity|acyl-CoA hydrolase activity|choloyl-CoA hydrolase activity|glutaryl-CoA hydrolase activity|hydroxymethylglutaryl-CoA hydrolase activity|medium-chain acyl-CoA hydrolase activity|myristoyl-CoA hydrolase activity|palmitoyl-CoA hydrolase activity|succinyl-CoA hydrolase activity|acyl-CoA metabolic process|di…	rno00120,rno04146	Primary bile acid biosynthesis|Peroxisome
Acot9	22.2608	20.5191	22.0099	24.7059	24.9	26.9573	23.8489	26.1515	22.3531	302640	acyl-CoA thioesterase 9	protein_coding	GO:0005759,GO:0005739,GO:0003986,GO:0047617,GO:0016290,GO:0006637,GO:0001676,GO:0046459	mitochondrial matrix|mitochondrion|acetyl-CoA hydrolase activity|acyl-CoA hydrolase activity|palmitoyl-CoA hydrolase activity|acyl-CoA metabolic process|long-chain fatty acid metabolic process|short-chain fatty acid metabolic process			R-RNO-1430728,R-RNO-556833,R-RNO-77289,R-RNO-8978868	Metabolism|Metabolism of lipids|Mitochondrial Fatty Acid Beta-Oxidation|Fatty acid metabolism
Acox1	19.5121	21.6789	20.4759	23.0333	24.4729	24.3217	21.991	23.1126	20.4818	50681	acyl-CoA oxidase 1	protein_coding	GO:0005737,GO:0005782,GO:0005778,GO:0005777,GO:0003997,GO:0071949,GO:0005504,GO:0050660,GO:0016401,GO:0030165,GO:0042803,GO:0047485,GO:0033540,GO:0009062,GO:0019395,GO:0006091,GO:0050665,GO:0055088,GO:0006629,GO:0006693,GO:0007283,GO:0140493,GO:0000038	cytoplasm|peroxisomal matrix|peroxisomal membrane|peroxisome|acyl-CoA oxidase activity|FAD binding|fatty acid binding|flavin adenine dinucleotide binding|palmitoyl-CoA oxidase activity|PDZ domain binding|protein homodimerization activity|protein N-terminus binding|fatty acid beta-oxidation using acyl-CoA oxidase|fatty acid catabolic process|fatty acid oxidation|generation of precursor metabolites…	rno00640,rno00071,rno00592,rno01040,rno00410,rno04024,rno04146,rno03320,rno04936	Propanoate metabolism|Fatty acid degradation|alpha-Linolenic acid metabolism|Biosynthesis of unsaturated fatty acids|beta-Alanine metabolism|cAMP signaling pathway|Peroxisome|PPAR signaling pathway|Alcoholic liver disease	R-RNO-1430728,R-RNO-2046104,R-RNO-2046106,R-RNO-390247,R-RNO-390918,R-RNO-556833,R-RNO-8978868,R-RNO-9033241,R-RNO-9609507	Metabolism|alpha-linolenic (omega3) and linoleic (omega6) acid metabolism|alpha-linolenic acid (ALA) metabolism|Beta-oxidation of very long chain fatty acids|Peroxisomal lipid metabolism|Metabolism of lipids|Fatty acid metabolism|Peroxisomal protein import|Protein localization
Acox2	0	0	0	0	0	0.00669515	0	0	0	252898	acyl-CoA oxidase 2	protein_coding	GO:0005777,GO:0033791,GO:0003997,GO:0071949,GO:0005504,GO:0050660,GO:0016401,GO:0006635,GO:0033540,GO:0006631,GO:0055088,GO:0010942,GO:1902884,GO:0000038	peroxisome|3alpha,7alpha,12alpha-trihydroxy-5beta-cholestanoyl-CoA 24-hydroxylase activity|acyl-CoA oxidase activity|FAD binding|fatty acid binding|flavin adenine dinucleotide binding|palmitoyl-CoA oxidase activity|fatty acid beta-oxidation|fatty acid beta-oxidation using acyl-CoA oxidase|fatty acid metabolic process|lipid homeostasis|positive regulation of cell death|positive regulation of respo…	rno00120,rno04146,rno03320	Primary bile acid biosynthesis|Peroxisome|PPAR signaling pathway
Acox3	5.00665	4.91044	4.67713	4.53752	4.50907	5.07813	5.23666	5.25309	4.84648	83522	acyl-CoA oxidase 3%2C pristanoyl	protein_coding	GO:0005777,GO:0003997,GO:0071949,GO:0005504,GO:0050660,GO:0016402,GO:0033540,GO:0055088	peroxisome|acyl-CoA oxidase activity|FAD binding|fatty acid binding|flavin adenine dinucleotide binding|pristanoyl-CoA oxidase activity|fatty acid beta-oxidation using acyl-CoA oxidase|lipid homeostasis	rno00640,rno00071,rno00592,rno01040,rno00410,rno04024,rno04146,rno03320,rno04936	Propanoate metabolism|Fatty acid degradation|alpha-Linolenic acid metabolism|Biosynthesis of unsaturated fatty acids|beta-Alanine metabolism|cAMP signaling pathway|Peroxisome|PPAR signaling pathway|Alcoholic liver disease	R-RNO-1430728,R-RNO-389887,R-RNO-390918,R-RNO-556833,R-RNO-8978868,R-RNO-9033241,R-RNO-9609507	Metabolism|Beta-oxidation of pristanoyl-CoA|Peroxisomal lipid metabolism|Metabolism of lipids|Fatty acid metabolism|Peroxisomal protein import|Protein localization
Acoxl	0.0140841	0.0416269	0	0.0457874	0.0848082	0.0784747	0.0665806	0.0764968	0.00968623	296138	acyl-CoA oxidase-like	protein_coding	GO:0005777,GO:0003997,GO:0071949,GO:0005504,GO:0050660,GO:0033540,GO:0055088	peroxisome|acyl-CoA oxidase activity|FAD binding|fatty acid binding|flavin adenine dinucleotide binding|fatty acid beta-oxidation using acyl-CoA oxidase|lipid homeostasis			R-RNO-1430728,R-RNO-389887,R-RNO-390918,R-RNO-556833,R-RNO-8978868	Metabolism|Beta-oxidation of pristanoyl-CoA|Peroxisomal lipid metabolism|Metabolism of lipids|Fatty acid metabolism
Acp1	15.3223	16.015	15.1835	15.169	16.7298	15.0642	13.1736	16.5392	13.8659	24161	acid phosphatase 1	protein_coding	GO:0005737,GO:0009898,GO:0005829,GO:0043005,GO:0042383,GO:0045202,GO:0003993,GO:0004726,GO:0016791,GO:0004725,GO:0017124,GO:0007268,GO:0006470	cytoplasm|cytoplasmic side of plasma membrane|cytosol|neuron projection|sarcolemma|synapse|acid phosphatase activity|non-membrane spanning protein tyrosine phosphatase activity|phosphatase activity|protein tyrosine phosphatase activity|SH3 domain binding|chemical synaptic transmission|protein dephosphorylation	rno00730,rno00740,rno04520,rno05208	Thiamine metabolism|Riboflavin metabolism|Adherens junction|Chemical carcinogenesis - reactive oxygen species
Acp2	12.6083	12.9718	13.281	15.0179	16.1963	14.3215	14.9925	15.0807	14.5114	24162	acid phosphatase 2%2C lysosomal	protein_coding	GO:0031410,GO:0043202,GO:0005765,GO:0005764,GO:0043005,GO:0045202,GO:0003993,GO:0016791,GO:0004721,GO:0001784,GO:0048102,GO:0007268,GO:0016311,GO:0007040,GO:0010033,GO:0001501	cytoplasmic vesicle|lysosomal lumen|lysosomal membrane|lysosome|neuron projection|synapse|acid phosphatase activity|phosphatase activity|phosphoprotein phosphatase activity|phosphotyrosine residue binding|autophagic cell death|chemical synaptic transmission|dephosphorylation|lysosome organization|response to organic substance|skeletal system development	rno00740,rno04142	Riboflavin metabolism|Lysosome
Acp3	0.0200627	0.00988291	0.0154416	0.00543534	0.00266491	0.0157201	0.0177832	0.0153238	0.0103485	56780	acid phosphatase 3	protein_coding	GO:0045177,GO:0005615,GO:0030175,GO:0031985,GO:0005765,GO:0005764,GO:0016020,GO:0005771,GO:0005886,GO:0030141,GO:0012506,GO:0008253,GO:0003993,GO:0033265,GO:0042802,GO:0052642,GO:0060090,GO:0016791,GO:0042803,GO:0004725,GO:0042131,GO:0106411,GO:0046085,GO:0016311,GO:0006629,GO:0007040,GO:0009117,GO:0060168,GO:0006144,GO:0051930,GO:0006772	apical part of cell|extracellular space|filopodium|Golgi cisterna|lysosomal membrane|lysosome|membrane|multivesicular body|plasma membrane|secretory granule|vesicle membrane|5'-nucleotidase activity|acid phosphatase activity|choline binding|identical protein binding|lysophosphatidic acid phosphatase activity|molecular adaptor activity|phosphatase activity|protein homodimerization activity|protein…			R-RNO-168249,R-RNO-168256,R-RNO-6798695	Innate Immune System|Immune System|Neutrophil degranulation
Acp4	0.0289729	0.0142721	0.096631	0.125588	0.169331	0.0454032	0.102724	0.0590118	0.0224167	308569	acid phosphatase 4	protein_coding	GO:0005764,GO:0045211,GO:0003993,GO:0016791,GO:0004725,GO:0030971,GO:0016311,GO:0007040,GO:0120154,GO:0010977,GO:0010955,GO:0042476,GO:1990264,GO:0048168	lysosome|postsynaptic membrane|acid phosphatase activity|phosphatase activity|protein tyrosine phosphatase activity|receptor tyrosine kinase binding|dephosphorylation|lysosome organization|negative regulation of ERBB4 signaling pathway|negative regulation of neuron projection development|negative regulation of protein processing|odontogenesis|peptidyl-tyrosine dephosphorylation involved in inacti…
Acp6	15.9249	16.7767	18.001	15.805	15.5401	17.7285	15.1738	16.1577	15.8388	295305	acid phosphatase 6%2C lysophosphatidic	protein_coding	GO:0005737,GO:0005739,GO:0003993,GO:0052642,GO:0016791,GO:0016311,GO:0002244,GO:2001311,GO:0006644	cytoplasm|mitochondrion|acid phosphatase activity|lysophosphatidic acid phosphatase activity|phosphatase activity|dephosphorylation|hematopoietic progenitor cell differentiation|lysobisphosphatidic acid metabolic process|phospholipid metabolic process			R-RNO-1430728,R-RNO-1483166,R-RNO-1483206,R-RNO-1483257,R-RNO-556833	Metabolism|Synthesis of PA|Glycerophospholipid biosynthesis|Phospholipid metabolism|Metabolism of lipids
Acp7	0	0	0	0.00402729	0.0039491	0	0	0	0.00383384	687403	acid phosphatase 7%2C tartrate resistant	protein_coding	GO:0005576,GO:0003993,GO:0046872	extracellular region|acid phosphatase activity|metal ion binding
Acrbp	0.382378	0.353175	0.380142	0.414372	0.507909	0.199741	0.532609	0.413751	0.271197	500316	acrosin binding protein	protein_coding	GO:0002080,GO:0001669,GO:0005576,GO:0001675,GO:0009566,GO:0007286	acrosomal membrane|acrosomal vesicle|extracellular region|acrosome assembly|fertilization|spermatid development
Acsbg1	0	0.00908224	0	0	0.00979603	0.00963099	0	0.037553	0	171410	acyl-CoA synthetase bubblegum family member 1	protein_coding	GO:0005737,GO:0031410,GO:0005783,GO:0005886,GO:0005524,GO:0016405,GO:0004467,GO:0031957,GO:0042759,GO:0001676,GO:0001552,GO:0051384,GO:0000038	cytoplasm|cytoplasmic vesicle|endoplasmic reticulum|plasma membrane|ATP binding|CoA-ligase activity|long-chain fatty acid-CoA ligase activity|very long-chain fatty acid-CoA ligase activity|long-chain fatty acid biosynthetic process|long-chain fatty acid metabolic process|ovarian follicle atresia|response to glucocorticoid|very long-chain fatty acid metabolic process	rno00061,rno00071,rno04920,rno03320	Fatty acid biosynthesis|Fatty acid degradation|Adipocytokine signaling pathway|PPAR signaling pathway	R-RNO-1430728,R-RNO-556833,R-RNO-75105,R-RNO-75876,R-RNO-8978868	Metabolism|Metabolism of lipids|Fatty acyl-CoA biosynthesis|Synthesis of very long-chain fatty acyl-CoAs|Fatty acid metabolism
Acsbg2	0	0.00703942	0	0	0	0	0	0	0	301120	acyl-CoA synthetase bubblegum family member 2	protein_coding	GO:0005737,GO:0005829,GO:0016020,GO:0005739,GO:0047617,GO:0047676,GO:0005524,GO:0016405,GO:0004467,GO:0030154,GO:0006631,GO:0042759,GO:0001676,GO:0007283	cytoplasm|cytosol|membrane|mitochondrion|acyl-CoA hydrolase activity|arachidonate-CoA ligase activity|ATP binding|CoA-ligase activity|long-chain fatty acid-CoA ligase activity|cell differentiation|fatty acid metabolic process|long-chain fatty acid biosynthetic process|long-chain fatty acid metabolic process|spermatogenesis	rno00061,rno00071,rno04920,rno03320	Fatty acid biosynthesis|Fatty acid degradation|Adipocytokine signaling pathway|PPAR signaling pathway	R-RNO-1430728,R-RNO-556833,R-RNO-75105,R-RNO-75876,R-RNO-8978868	Metabolism|Metabolism of lipids|Fatty acyl-CoA biosynthesis|Synthesis of very long-chain fatty acyl-CoAs|Fatty acid metabolism
Acsf2	10.6751	11.0868	10.3015	10.3607	10.3999	9.83077	10.5848	10.7606	11.0386	619561	acyl-CoA synthetase family member 2	protein_coding	GO:0005739,GO:0005524,GO:0047760,GO:0031956,GO:0006631	mitochondrion|ATP binding|butyrate-CoA ligase activity|medium-chain fatty acid-CoA ligase activity|fatty acid metabolic process			R-RNO-1430728,R-RNO-556833,R-RNO-77289,R-RNO-8978868	Metabolism|Metabolism of lipids|Mitochondrial Fatty Acid Beta-Oxidation|Fatty acid metabolism
Acsf3	7.46021	8.15664	8.62287	8.12088	8.27316	8.13378	9.13689	8.52286	8.59878	498962	acyl-CoA synthetase family member 3	protein_coding	GO:0005739,GO:0005654,GO:0016878,GO:0005524,GO:0016405,GO:0090409,GO:0031957,GO:0006633,GO:0006631,GO:0090410	mitochondrion|nucleoplasm|acid-thiol ligase activity|ATP binding|CoA-ligase activity|malonyl-CoA synthetase activity|very long-chain fatty acid-CoA ligase activity|fatty acid biosynthetic process|fatty acid metabolic process|malonate catabolic process	rno00061,rno00280	Fatty acid biosynthesis|Valine, leucine and isoleucine degradation	R-RNO-1430728,R-RNO-556833,R-RNO-75105,R-RNO-75876,R-RNO-8978868	Metabolism|Metabolism of lipids|Fatty acyl-CoA biosynthesis|Synthesis of very long-chain fatty acyl-CoAs|Fatty acid metabolism
Acsl1	19.8971	19.5733	18.9765	18.5912	18.5799	18.9802	17.7678	19.2632	18.3667	25288	acyl-CoA synthetase long-chain family member 1	protein_coding	GO:0005783,GO:0005789,GO:0016020,GO:0005741,GO:0005739,GO:0005778,GO:0005886,GO:0003987,GO:0047676,GO:0005524,GO:0004467,GO:0090434,GO:0050197,GO:0070251,GO:0033211,GO:0006631,GO:0015908,GO:0008610,GO:0006629,GO:0044539,GO:0001676,GO:0035338,GO:0120162,GO:0010747,GO:0071902,GO:0007584,GO:0034201,GO:0014070,GO:0010033,GO:0009410,GO:0019432,GO:0000038,GO:0042178	endoplasmic reticulum|endoplasmic reticulum membrane|membrane|mitochondrial outer membrane|mitochondrion|peroxisomal membrane|plasma membrane|acetate-CoA ligase activity|arachidonate-CoA ligase activity|ATP binding|long-chain fatty acid-CoA ligase activity|oleoyl-CoA ligase activity|phytanate-CoA ligase activity|pristanate-CoA ligase activity|adiponectin-activated signaling pathway|fatty acid met…	rno00061,rno00071,rno04146,rno04216,rno04920,rno03320,rno04714	Fatty acid biosynthesis|Fatty acid degradation|Peroxisome|Ferroptosis|Adipocytokine signaling pathway|PPAR signaling pathway|Thermogenesis	R-RNO-1430728,R-RNO-2046104,R-RNO-2046105,R-RNO-2046106,R-RNO-556833,R-RNO-75105,R-RNO-75876,R-RNO-8978868	Metabolism|alpha-linolenic (omega3) and linoleic (omega6) acid metabolism|Linoleic acid (LA) metabolism|alpha-linolenic acid (ALA) metabolism|Metabolism of lipids|Fatty acyl-CoA biosynthesis|Synthesis of very long-chain fatty acyl-CoAs|Fatty acid metabolism	WP372,WP3901,WP504	Beta oxidation meta pathway|Lipid droplet metabolism|Fatty acid biosynthesis
Acsl3	21.7404	19.1345	21.4936	28.8	30.0059	30.35	28.1841	30.1665	27.6219	114024	acyl-CoA synthetase long-chain family member 3	protein_coding	GO:0005783,GO:0005789,GO:0005794,GO:0005811,GO:0016020,GO:0005741,GO:0048471,GO:0005778,GO:0005886,GO:0047676,GO:0005524,GO:0004467,GO:0031956,GO:0019904,GO:0019901,GO:0007420,GO:0006633,GO:0044539,GO:0001676,GO:0035336,GO:0030182,GO:0042998,GO:2001247,GO:0051047,GO:0007584,GO:0014070,GO:0034379	endoplasmic reticulum|endoplasmic reticulum membrane|Golgi apparatus|lipid droplet|membrane|mitochondrial outer membrane|perinuclear region of cytoplasm|peroxisomal membrane|plasma membrane|arachidonate-CoA ligase activity|ATP binding|long-chain fatty acid-CoA ligase activity|medium-chain fatty acid-CoA ligase activity|protein domain specific binding|protein kinase binding|brain development|fatty…	rno00061,rno00071,rno04146,rno04216,rno04920,rno03320,rno04714	Fatty acid biosynthesis|Fatty acid degradation|Peroxisome|Ferroptosis|Adipocytokine signaling pathway|PPAR signaling pathway|Thermogenesis	R-RNO-1430728,R-RNO-163685,R-RNO-400451,R-RNO-422356,R-RNO-434313,R-RNO-556833,R-RNO-75105,R-RNO-75876,R-RNO-8978868	Metabolism|Integration of energy metabolism|Free fatty acids regulate insulin secretion|Regulation of insulin secretion|Intracellular metabolism of fatty acids regulates insulin secretion|Metabolism of lipids|Fatty acyl-CoA biosynthesis|Synthesis of very long-chain fatty acyl-CoAs|Fatty acid metabolism	WP372,WP3901,WP504	Beta oxidation meta pathway|Lipid droplet metabolism|Fatty acid biosynthesis
Acsl4	6.27918	6.04908	6.31755	7.98721	8.05926	8.75913	6.81685	7.44344	6.23718	113976	acyl-CoA synthetase long-chain family member 4	protein_coding	GO:0005737,GO:0005783,GO:0005789,GO:0005811,GO:0016020,GO:0044233,GO:0031966,GO:0005741,GO:0005739,GO:0043025,GO:0005778,GO:0005777,GO:0005886,GO:0047676,GO:0005524,GO:0004467,GO:0031957,GO:0060996,GO:0060136,GO:0006631,GO:0015908,GO:0006629,GO:0001676,GO:0035338,GO:0035336,GO:0030182,GO:0032024,GO:0070672,GO:0007584,GO:0019432	cytoplasm|endoplasmic reticulum|endoplasmic reticulum membrane|lipid droplet|membrane|mitochondria-associated endoplasmic reticulum membrane|mitochondrial membrane|mitochondrial outer membrane|mitochondrion|neuronal cell body|peroxisomal membrane|peroxisome|plasma membrane|arachidonate-CoA ligase activity|ATP binding|long-chain fatty acid-CoA ligase activity|very long-chain fatty acid-CoA ligase …	rno00061,rno00071,rno04146,rno04216,rno04920,rno03320,rno04714	Fatty acid biosynthesis|Fatty acid degradation|Peroxisome|Ferroptosis|Adipocytokine signaling pathway|PPAR signaling pathway|Thermogenesis	R-RNO-1430728,R-RNO-163685,R-RNO-400451,R-RNO-422356,R-RNO-434313,R-RNO-556833,R-RNO-75105,R-RNO-75876,R-RNO-8978868	Metabolism|Integration of energy metabolism|Free fatty acids regulate insulin secretion|Regulation of insulin secretion|Intracellular metabolism of fatty acids regulates insulin secretion|Metabolism of lipids|Fatty acyl-CoA biosynthesis|Synthesis of very long-chain fatty acyl-CoAs|Fatty acid metabolism
Acsl5	68.417	70.6113	67.6658	82.3412	85.8284	81.8165	73.5654	79.1672	75.3132	94340	acyl-CoA synthetase long-chain family member 5	protein_coding	GO:0005783,GO:0005789,GO:0016020,GO:0005741,GO:0005739,GO:0005886,GO:0047676,GO:0005524,GO:0004467,GO:0032869,GO:0006631,GO:0001676,GO:0035338,GO:0010747,GO:0010867,GO:0070723,GO:0009749,GO:0007584,GO:0009744	endoplasmic reticulum|endoplasmic reticulum membrane|membrane|mitochondrial outer membrane|mitochondrion|plasma membrane|arachidonate-CoA ligase activity|ATP binding|long-chain fatty acid-CoA ligase activity|cellular response to insulin stimulus|fatty acid metabolic process|long-chain fatty acid metabolic process|long-chain fatty-acyl-CoA biosynthetic process|positive regulation of long-chain fat…	rno00061,rno00071,rno04146,rno04216,rno04920,rno03320,rno04714	Fatty acid biosynthesis|Fatty acid degradation|Peroxisome|Ferroptosis|Adipocytokine signaling pathway|PPAR signaling pathway|Thermogenesis	R-RNO-1430728,R-RNO-556833,R-RNO-75105,R-RNO-75876,R-RNO-8978868	Metabolism|Metabolism of lipids|Fatty acyl-CoA biosynthesis|Synthesis of very long-chain fatty acyl-CoAs|Fatty acid metabolism	WP372,WP504	Beta oxidation meta pathway|Fatty acid biosynthesis
Acsl6	0.053713	0.00440984	0	0.00970119	0	0.00467629	0.00906862	0	0	117243	acyl-CoA synthetase long-chain family member 6	protein_coding	GO:0005783,GO:0005789,GO:0016020,GO:0005741,GO:0005634,GO:0005778,GO:0047676,GO:0005524,GO:0019899,GO:0004467,GO:0042803,GO:0032869,GO:0015908,GO:0001676,GO:0035338,GO:0007405,GO:0048666,GO:0008654,GO:0010747,GO:0010976,GO:0009629,GO:0001666,GO:0007584,GO:0048545,GO:0019432,GO:0000038	endoplasmic reticulum|endoplasmic reticulum membrane|membrane|mitochondrial outer membrane|nucleus|peroxisomal membrane|arachidonate-CoA ligase activity|ATP binding|enzyme binding|long-chain fatty acid-CoA ligase activity|protein homodimerization activity|cellular response to insulin stimulus|fatty acid transport|long-chain fatty acid metabolic process|long-chain fatty-acyl-CoA biosynthetic proce…	rno00061,rno00071,rno04146,rno04216,rno04920,rno03320,rno04714	Fatty acid biosynthesis|Fatty acid degradation|Peroxisome|Ferroptosis|Adipocytokine signaling pathway|PPAR signaling pathway|Thermogenesis	R-RNO-1430728,R-RNO-556833,R-RNO-75105,R-RNO-75876,R-RNO-8978868	Metabolism|Metabolism of lipids|Fatty acyl-CoA biosynthesis|Synthesis of very long-chain fatty acyl-CoAs|Fatty acid metabolism	WP372,WP504	Beta oxidation meta pathway|Fatty acid biosynthesis
Acsm1	0.0502103	0.0123668	0.0515269	0.0544115	0.0266775	0.144254	0.0762952	0.025567	0.0776968	361638	acyl-CoA synthetase medium-chain family member 1	protein_coding	GO:0005759,GO:0005739,GO:0005524,GO:0018858,GO:0047760,GO:0102391,GO:0015645,GO:0004321,GO:0005525,GO:0004467,GO:0046872,GO:0006637,GO:0006633	mitochondrial matrix|mitochondrion|ATP binding|benzoate-CoA ligase activity|butyrate-CoA ligase activity|decanoate-CoA ligase activity|fatty acid ligase activity|fatty-acyl-CoA synthase activity|GTP binding|long-chain fatty acid-CoA ligase activity|metal ion binding|acyl-CoA metabolic process|fatty acid biosynthetic process	rno00650,rno00785	Butanoate metabolism|Lipoic acid metabolism
Acsm3	0	0	0.0407468	0.0860557	0.0210963	0.0725929	0	0	0	24763	acyl-CoA synthetase medium-chain family member 3	protein_coding	GO:0005759,GO:0005739,GO:0005524,GO:0047760,GO:0015645,GO:0004321,GO:0046872,GO:0043759,GO:0018729,GO:0050218,GO:0006637,GO:0006633	mitochondrial matrix|mitochondrion|ATP binding|butyrate-CoA ligase activity|fatty acid ligase activity|fatty-acyl-CoA synthase activity|metal ion binding|methylbutanoate-CoA ligase activity|propionate CoA-transferase activity|propionate-CoA ligase activity|acyl-CoA metabolic process|fatty acid biosynthetic process	rno00650	Butanoate metabolism
Acss1	0	0.00708642	0	0	0	0	0	0	0	296259	acyl-CoA synthetase short-chain family member 1	protein_coding	GO:0005759,GO:0005739,GO:0003987,GO:0016208,GO:0005524,GO:0050218,GO:0019413,GO:0006085,GO:0019427,GO:0019542	mitochondrial matrix|mitochondrion|acetate-CoA ligase activity|AMP binding|ATP binding|propionate-CoA ligase activity|acetate biosynthetic process|acetyl-CoA biosynthetic process|acetyl-CoA biosynthetic process from acetate|propionate biosynthetic process	rno00010,rno00620,rno00630,rno00640	Glycolysis / Gluconeogenesis|Pyruvate metabolism|Glyoxylate and dicarboxylate metabolism|Propanoate metabolism	R-RNO-1430728,R-RNO-211859,R-RNO-211945,R-RNO-71384	Metabolism|Biological oxidations|Phase I - Functionalization of compounds|Ethanol oxidation
Acss2	7.11679	7.7301	7.68779	16.8131	17.9322	17.8154	13.7664	12.4007	13.7006	311569	acyl-CoA synthetase short-chain family member 2	protein_coding	GO:0005737,GO:0005829,GO:0003987,GO:0005524,GO:0050218,GO:0019413,GO:0006085,GO:0008610,GO:0019542	cytoplasm|cytosol|acetate-CoA ligase activity|ATP binding|propionate-CoA ligase activity|acetate biosynthetic process|acetyl-CoA biosynthetic process|lipid biosynthetic process|propionate biosynthetic process	rno00010,rno00620,rno00630,rno00640	Glycolysis / Gluconeogenesis|Pyruvate metabolism|Glyoxylate and dicarboxylate metabolism|Propanoate metabolism			WP1287,WP372,WP504	Amino acid conjugation of benzoic acid|Beta oxidation meta pathway|Fatty acid biosynthesis
Acss3	0.0313013	0.0411174	0.0178456	0.0489959	0.0776106	0.0181674	0.0352316	0.0283352	0.0394667	314800	acyl-CoA synthetase short-chain family member 3	protein_coding	GO:0005759,GO:0003987,GO:0005524,GO:0047760,GO:0050218,GO:0006629	mitochondrial matrix|acetate-CoA ligase activity|ATP binding|butyrate-CoA ligase activity|propionate-CoA ligase activity|lipid metabolic process	rno00640	Propanoate metabolism	R-RNO-1430728,R-RNO-556833,R-RNO-74182,R-RNO-77111	Metabolism|Metabolism of lipids|Ketone body metabolism|Synthesis of Ketone Bodies
Acta1	61.832	52.6181	49.2165	27.3657	27.0426	28.9313	64.5667	67.6668	63.9156	29437	actin%2C alpha 1%2C skeletal muscle	protein_coding	GO:0005884,GO:0044297,GO:0005737,GO:0005869,GO:0030175,GO:0030027,GO:0001725,GO:0005865,GO:0005524,GO:0016787,GO:0090131,GO:0010628,GO:0048741,GO:0030240	actin filament|cell body|cytoplasm|dynactin complex|filopodium|lamellipodium|stress fiber|striated muscle thin filament|ATP binding|hydrolase activity|mesenchyme migration|positive regulation of gene expression|skeletal muscle fiber development|skeletal muscle thin filament assembly	rno04814	Motor proteins	R-RNO-390522,R-RNO-397014	Striated Muscle Contraction|Muscle contraction	WP1281,WP140,WP2376,WP2376,WP316,WP5057	Hypothetical network for drug addiction|Myometrial relaxation and contraction pathways|Nuclear factor erythroid derived 2 like 2 signaling pathway|Nuclear factor erythroid derived 2 like 2 signaling pathway|Striated muscle contraction|Burn wound healing
Acta2	4389.3	5071.63	4793.34	3098.34	3266.93	3009.79	3141.3	3249.39	3213.67	81633	actin alpha 2%2C smooth muscle	protein_coding	GO:0005884,GO:0044297,GO:0005737,GO:0005869,GO:0030175,GO:0030027,GO:0031514,GO:0030485,GO:0001725,GO:0005865,GO:0005524,GO:0016787,GO:0019901,GO:0072144,GO:0090131,GO:0010628,GO:0008217,GO:0009615,GO:0048741,GO:0030240,GO:0014829	actin filament|cell body|cytoplasm|dynactin complex|filopodium|lamellipodium|motile cilium|smooth muscle contractile fiber|stress fiber|striated muscle thin filament|ATP binding|hydrolase activity|protein kinase binding|glomerular mesangial cell development|mesenchyme migration|positive regulation of gene expression|regulation of blood pressure|response to virus|skeletal muscle fiber development|…	rno04371,rno04814,rno04926,rno04270	Apelin signaling pathway|Motor proteins|Relaxin signaling pathway|Vascular smooth muscle contraction	R-RNO-397014,R-RNO-445355	Muscle contraction|Smooth Muscle Contraction	WP2376,WP2376,WP316	Nuclear factor erythroid derived 2 like 2 signaling pathway|Nuclear factor erythroid derived 2 like 2 signaling pathway|Striated muscle contraction
Actb	5735.81	6310.11	5949.88	5019.43	5210.88	5191.92	4968.48	4966.97	5127.21	81822	actin%2C beta	protein_coding	GO:0015629,GO:0005884,GO:0030424,GO:0005737,GO:0005856,GO:0097433,GO:0005925,GO:0016020,GO:0035267,GO:0005634,GO:0005886,GO:0032991,GO:0045202,GO:0005524,GO:0016787,GO:0019901,GO:0098973,GO:0007409,GO:0048870	actin cytoskeleton|actin filament|axon|cytoplasm|cytoskeleton|dense body|focal adhesion|membrane|NuA4 histone acetyltransferase complex|nucleus|plasma membrane|protein-containing complex|synapse|ATP binding|hydrolase activity|protein kinase binding|structural constituent of postsynaptic actin cytoskeleton|axonogenesis|cell motility	rno03082,rno04015,rno04390,rno04145,rno04210,rno04510,rno04520,rno04530,rno04814,rno04810,rno04611,rno04613,rno04670,rno04921,rno04919,rno04971,rno04714,rno05205,rno05225,rno05164,rno05132,rno05135,rno05100,rno05014,rno05418,rno05410,rno05412,rno05414,rno05416	ATP-dependent chromatin remodeling|Rap1 signaling pathway|Hippo signaling pathway|Phagosome|Apoptosis|Focal adhesion|Adherens junction|Tight junction|Motor proteins|Regulation of actin cytoskeleton|Platelet activation|Neutrophil extracellular trap formation|Leukocyte transendothelial migration|Oxytocin signaling pathway|Thyroid hormone signaling pathway|Gastric acid secretion|Thermogenesis|Proteo…	R-RNO-1266738,R-RNO-1500931,R-RNO-157858,R-RNO-162582,R-RNO-168249,R-RNO-168256,R-RNO-190828,R-RNO-190873,R-RNO-194138,R-RNO-194315,R-RNO-195258,R-RNO-196025,R-RNO-199991,R-RNO-2029480,R-RNO-2029482,R-RNO-2682334,R-RNO-373760,R-RNO-3928662,R-RNO-418990,R-RNO-421270,R-RNO-422475,R-RNO-437239,R-RNO-4420097,R-RNO-445095,R-RNO-446353,R-RNO-446728,R-RNO-5626467,R-RNO-5653656,R-RNO-5663213,R-RNO-566322…	Developmental Biology|Cell-Cell communication|Gap junction trafficking and regulation|Signal Transduction|Innate Immune System|Immune System|Gap junction trafficking|Gap junction degradation|Signaling by VEGF|Signaling by Rho GTPases|RHO GTPase Effectors|Formation of annular gap junctions|Membrane Trafficking|Fcgamma receptor (FCGR) dependent phagocytosis|Regulation of actin dynamics for phagocyt…	WP140,WP188,WP2376,WP2376,WP351,WP351,WP351	Myometrial relaxation and contraction pathways|Focal adhesion|Nuclear factor erythroid derived 2 like 2 signaling pathway|Nuclear factor erythroid derived 2 like 2 signaling pathway|Regulation of actin cytoskeleton|Regulation of actin cytoskeleton|Regulation of actin cytoskeleton
Actbl2	0.0282296	0.0370825	0.0772528	0.0305916	0.00999922	0.0196615	0.0476614	0.0287489	0.0873664	294732	actin%2C beta-like 2	protein_coding	GO:0005884,GO:0030424,GO:0005737,GO:0098978,GO:0016020,GO:0035267,GO:0045202,GO:0005524,GO:0019901,GO:0098973,GO:0007409,GO:0048870	actin filament|axon|cytoplasm|glutamatergic synapse|membrane|NuA4 histone acetyltransferase complex|synapse|ATP binding|protein kinase binding|structural constituent of postsynaptic actin cytoskeleton|axonogenesis|cell motility
Actc1	3.17802	2.13866	1.96038	1.27971	0.701248	1.07044	3.72953	4.03234	3.22475	29275	actin%2C alpha%2C cardiac muscle 1	protein_coding	GO:0005884,GO:0044297,GO:0005737,GO:0005869,GO:0030175,GO:0030027,GO:0030017,GO:0005524,GO:0016787,GO:0017022,GO:0007015,GO:0033275,GO:0060047,GO:0090131,GO:0010628	actin filament|cell body|cytoplasm|dynactin complex|filopodium|lamellipodium|sarcomere|ATP binding|hydrolase activity|myosin binding|actin filament organization|actin-myosin filament sliding|heart contraction|mesenchyme migration|positive regulation of gene expression	rno04814,rno04260,rno04261,rno05410,rno05414	Motor proteins|Cardiac muscle contraction|Adrenergic signaling in cardiomyocytes|Hypertrophic cardiomyopathy|Dilated cardiomyopathy	R-RNO-162582,R-RNO-194315,R-RNO-390522,R-RNO-397014,R-RNO-8980692,R-RNO-9012999,R-RNO-9013026,R-RNO-9716542	Signal Transduction|Signaling by Rho GTPases|Striated Muscle Contraction|Muscle contraction|RHOA GTPase cycle|RHO GTPase cycle|RHOB GTPase cycle|Signaling by Rho GTPases, Miro GTPases and RHOBTB3	WP140,WP2376,WP2376,WP316	Myometrial relaxation and contraction pathways|Nuclear factor erythroid derived 2 like 2 signaling pathway|Nuclear factor erythroid derived 2 like 2 signaling pathway|Striated muscle contraction
Actg1	791.129	899.205	857.633	713.266	765.678	720.864	739.343	761.946	700.01	287876	actin%2C gamma 1	protein_coding	GO:0005884,GO:0043296,GO:0120220,GO:0044305,GO:0005856,GO:0097433,GO:0070062,GO:0031941,GO:0005925,GO:0030016,GO:0045335,GO:0005886,GO:0098685,GO:0005524,GO:0016787,GO:0042802,GO:0005522,GO:0098973,GO:0031625,GO:0001525,GO:0071346,GO:0001738,GO:0030335,GO:0010628,GO:0090303,GO:1902396,GO:0051893,GO:0051492,GO:1900242,GO:0150111,GO:0045214,GO:0120192	actin filament|apical junction complex|basal body patch|calyx of Held|cytoskeleton|dense body|extracellular exosome|filamentous actin|focal adhesion|myofibril|phagocytic vesicle|plasma membrane|Schaffer collateral - CA1 synapse|ATP binding|hydrolase activity|identical protein binding|profilin binding|structural constituent of postsynaptic actin cytoskeleton|ubiquitin protein ligase binding|angiog…	rno03082,rno04015,rno04390,rno04145,rno04210,rno04510,rno04520,rno04530,rno04814,rno04810,rno04611,rno04613,rno04670,rno04921,rno04919,rno04971,rno04714,rno05205,rno05225,rno05164,rno05132,rno05135,rno05100,rno05014,rno05418,rno05410,rno05412,rno05414,rno05416	ATP-dependent chromatin remodeling|Rap1 signaling pathway|Hippo signaling pathway|Phagosome|Apoptosis|Focal adhesion|Adherens junction|Tight junction|Motor proteins|Regulation of actin cytoskeleton|Platelet activation|Neutrophil extracellular trap formation|Leukocyte transendothelial migration|Oxytocin signaling pathway|Thyroid hormone signaling pathway|Gastric acid secretion|Thermogenesis|Proteo…	R-RNO-109582,R-RNO-114608,R-RNO-1266738,R-RNO-1500931,R-RNO-157858,R-RNO-162582,R-RNO-168249,R-RNO-168256,R-RNO-190828,R-RNO-190873,R-RNO-194138,R-RNO-194315,R-RNO-195258,R-RNO-196025,R-RNO-199991,R-RNO-2029480,R-RNO-2029482,R-RNO-212165,R-RNO-2682334,R-RNO-373760,R-RNO-392499,R-RNO-3928662,R-RNO-418990,R-RNO-421270,R-RNO-422475,R-RNO-437239,R-RNO-4420097,R-RNO-445095,R-RNO-446353,R-RNO-446728,R-…	Hemostasis|Platelet degranulation |Developmental Biology|Cell-Cell communication|Gap junction trafficking and regulation|Signal Transduction|Innate Immune System|Immune System|Gap junction trafficking|Gap junction degradation|Signaling by VEGF|Signaling by Rho GTPases|RHO GTPase Effectors|Formation of annular gap junctions|Membrane Trafficking|Fcgamma receptor (FCGR) dependent phagocytosis|Regula…	WP140,WP188,WP2376,WP2376,WP316,WP351,WP351,WP351	Myometrial relaxation and contraction pathways|Focal adhesion|Nuclear factor erythroid derived 2 like 2 signaling pathway|Nuclear factor erythroid derived 2 like 2 signaling pathway|Striated muscle contraction|Regulation of actin cytoskeleton|Regulation of actin cytoskeleton|Regulation of actin cytoskeleton
Actg2	319.844	372.532	356.21	288.116	311.652	270.98	289.322	310.546	295.171	25365	actin gamma 2%2C smooth muscle	protein_coding	GO:0044297,GO:0071944,GO:0005737,GO:0005869,GO:0030175,GO:0030027,GO:0032982,GO:0005524,GO:0016787,GO:0090131,GO:0010628,GO:0014829	cell body|cell periphery|cytoplasm|dynactin complex|filopodium|lamellipodium|myosin filament|ATP binding|hydrolase activity|mesenchyme migration|positive regulation of gene expression|vascular associated smooth muscle contraction	rno04814,rno04270	Motor proteins|Vascular smooth muscle contraction	R-RNO-397014,R-RNO-445355	Muscle contraction|Smooth Muscle Contraction	WP2376,WP2376	Nuclear factor erythroid derived 2 like 2 signaling pathway|Nuclear factor erythroid derived 2 like 2 signaling pathway
Actl10	0	0	0	0.0186688	0.0366127	0	0.0174515	0.0175443	0.0888604	100911682	actin-like 10	protein_coding	GO:0005869	dynactin complex
Actl11	0	0	0.0287345	0.0303432	0.00743851	0	0	0	0	316000	actin-like 11	protein_coding	GO:0005737,GO:0005869,GO:0005634	cytoplasm|dynactin complex|nucleus
Actl6a	25.1775	25.1198	26.7075	21.9086	23.6832	20.7439	22.2535	21.7917	21.2146	361925	actin-like 6A	protein_coding	GO:0035060,GO:0000785,GO:0140288,GO:0031011,GO:0000776,GO:0071564,GO:0035267,GO:0016363,GO:0005654,GO:0000786,GO:0005634,GO:0005886,GO:0016586,GO:0016514,GO:0003682,GO:0001825,GO:0006338,GO:0006310,GO:0006281,GO:0016573,GO:0043968,GO:0043967,GO:0045596,GO:0007399,GO:0003407,GO:0045597,GO:0008284,GO:0045739,GO:0045893,GO:2000781,GO:1905168,GO:0045663,GO:1902459,GO:0045582,GO:1904507,GO:0042981,GO:…	brahma complex|chromatin|GBAF complex|Ino80 complex|kinetochore|npBAF complex|NuA4 histone acetyltransferase complex|nuclear matrix|nucleoplasm|nucleosome|nucleus|plasma membrane|RSC-type complex|SWI/SNF complex|chromatin binding|blastocyst formation|chromatin remodeling|DNA recombination|DNA repair|histone acetylation|histone H2A acetylation|histone H4 acetylation|negative regulation of cell dif…	rno03082,rno04714,rno05225	ATP-dependent chromatin remodeling|Thermogenesis|Hepatocellular carcinoma	R-RNO-212436,R-RNO-3214858,R-RNO-3247509,R-RNO-392499,R-RNO-4839726,R-RNO-5688426,R-RNO-5689603,R-RNO-5696394,R-RNO-5696398,R-RNO-5696399,R-RNO-597592,R-RNO-73857,R-RNO-73894,R-RNO-74160,R-RNO-8878171,R-RNO-8939243	Generic Transcription Pathway|RMTs methylate histone arginines|Chromatin modifying enzymes|Metabolism of proteins|Chromatin organization|Deubiquitination|UCH proteinases|DNA Damage Recognition in GG-NER|Nucleotide Excision Repair|Global Genome Nucleotide Excision Repair (GG-NER)|Post-translational protein modification|RNA Polymerase II Transcription|DNA Repair|Gene expression (Transcription)|Tran…	WP457	TNF alpha NF kB signaling pathway
Actl7a	0	0	0.03254	0.0171808	0.0842363	0.0662537	0.032121	0	0.0163555	298017	actin-like 7a	protein_coding	GO:0001669,GO:0005737,GO:0005869,GO:0005794,GO:0001673,GO:0031514,GO:0005634,GO:0032991,GO:0001675,GO:0009566,GO:0007338	acrosomal vesicle|cytoplasm|dynactin complex|Golgi apparatus|male germ cell nucleus|motile cilium|nucleus|protein-containing complex|acrosome assembly|fertilization|single fertilization
Actl7b	0.930825	0.238433	0.53493	0.605225	0.633039	0.427882	0.660053	0.360221	0.364897	313183	actin-like 7b	protein_coding	GO:0005737,GO:0005869,GO:0005634	cytoplasm|dynactin complex|nucleus
Actmap	2.15347	2.34033	2.7909	2.91105	2.44759	2.28459	1.9847	1.92743	2.41623	499106	actin maturation protease	protein_coding	GO:0004177,GO:0035551	aminopeptidase activity|protein initiator methionine removal involved in protein maturation
Actn1	174.555	187.657	179.782	190.932	196.757	183.762	180.466	173.559	172.467	81634	actinin%2C alpha 1	protein_coding	GO:0005884,GO:0005903,GO:0030054,GO:0042995,GO:0005911,GO:0005737,GO:0005856,GO:0005829,GO:0043197,GO:0005916,GO:0005925,GO:0098978,GO:0005634,GO:0005886,GO:0001726,GO:0030017,GO:0001725,GO:0030018,GO:0051015,GO:0005509,GO:0005519,GO:0003725,GO:0005178,GO:0030374,GO:0019904,GO:0042803,GO:0099186,GO:0044325,GO:0017166,GO:0030036,GO:0051017,GO:0051639,GO:0007015,GO:0048041,GO:0055001,GO:0030220,GO:…	actin filament|brush border|cell junction|cell projection|cell-cell junction|cytoplasm|cytoskeleton|cytosol|dendritic spine|fascia adherens|focal adhesion|glutamatergic synapse|nucleus|plasma membrane|ruffle|sarcomere|stress fiber|Z disc|actin filament binding|calcium ion binding|cytoskeletal regulatory protein binding|double-stranded RNA binding|integrin binding|nuclear receptor coactivator acti…	rno04510,rno04520,rno04530,rno04810,rno04670,rno05203,rno05146,rno05322	Focal adhesion|Adherens junction|Tight junction|Regulation of actin cytoskeleton|Leukocyte transendothelial migration|Viral carcinogenesis|Amoebiasis|Systemic lupus erythematosus	R-RNO-109582,R-RNO-114608,R-RNO-1500931,R-RNO-162582,R-RNO-194315,R-RNO-446353,R-RNO-446388,R-RNO-446728,R-RNO-76002,R-RNO-76005,R-RNO-9012999,R-RNO-9013405,R-RNO-9013418,R-RNO-9035034,R-RNO-9706574,R-RNO-9716542	Hemostasis|Platelet degranulation |Cell-Cell communication|Signal Transduction|Signaling by Rho GTPases|Cell-extracellular matrix interactions|Regulation of cytoskeletal remodeling and cell spreading by IPP complex components|Cell junction organization|Platelet activation, signaling and aggregation|Response to elevated platelet cytosolic Ca2+|RHO GTPase cycle|RHOD GTPase cycle|RHOBTB2 GTPase cycl…	WP188,WP351	Focal adhesion|Regulation of actin cytoskeleton
Actn2	0.289951	0.354911	0.351654	0.152345	0.0186734	0.0550763	0.382729	0.438453	0.453209	291245	actinin alpha 2	protein_coding	GO:0030054,GO:0042995,GO:0030864,GO:0030175,GO:0005925,GO:0098978,GO:0005886,GO:0098871,GO:0098839,GO:0099092,GO:0030017,GO:0005865,GO:0030018,GO:0051015,GO:0005509,GO:0008092,GO:0051373,GO:0042802,GO:0030274,GO:0030374,GO:0005546,GO:0019904,GO:0030674,GO:0031432,GO:0070080,GO:0044325,GO:0030036,GO:0051695,GO:0055013,GO:0048041,GO:0030035,GO:0055001,GO:0006936,GO:1901017,GO:0043267,GO:2000009,GO:…	cell junction|cell projection|cortical actin cytoskeleton|filopodium|focal adhesion|glutamatergic synapse|plasma membrane|postsynaptic actin cytoskeleton|postsynaptic density membrane|postsynaptic density, intracellular component|sarcomere|striated muscle thin filament|Z disc|actin filament binding|calcium ion binding|cytoskeletal protein binding|FATZ binding|identical protein binding|LIM domain …	rno05412	Arrhythmogenic right ventricular cardiomyopathy			WP316	Striated muscle contraction
Actn3	0.0991776	0.106593	0.0555154	0.0683938	0.0287425	0.065936	0.182669	0.110184	0.111615	171009	actinin alpha 3	protein_coding	GO:0005903,GO:0030054,GO:0042995,GO:0030864,GO:0005925,GO:0005886,GO:0030017,GO:0005865,GO:0030018,GO:0051015,GO:0005509,GO:0042802,GO:0030674,GO:0044325,GO:0030036,GO:0060349,GO:0048041,GO:0055001,GO:0006936,GO:0070885,GO:0120163,GO:0045820,GO:0090324,GO:1901078,GO:1900159,GO:0031448,GO:1904025,GO:0048743,GO:0048633,GO:1903715,GO:0090257,GO:0014728,GO:0014894,GO:0014732,GO:0014883	brush border|cell junction|cell projection|cortical actin cytoskeleton|focal adhesion|plasma membrane|sarcomere|striated muscle thin filament|Z disc|actin filament binding|calcium ion binding|identical protein binding|protein-macromolecule adaptor activity|transmembrane transporter binding|actin cytoskeleton organization|bone morphogenesis|focal adhesion assembly|muscle cell development|muscle co…	rno05412	Arrhythmogenic right ventricular cardiomyopathy	R-RNO-390522,R-RNO-397014	Striated Muscle Contraction|Muscle contraction	WP316	Striated muscle contraction
Actn4	269.511	298.314	287.206	262.617	263.92	259.837	263.34	251.26	255.992	63836	actinin alpha 4	protein_coding	GO:0015629,GO:0030054,GO:0042995,GO:0005911,GO:0030864,GO:0030863,GO:0005737,GO:0005829,GO:0005925,GO:0043005,GO:0016604,GO:0005634,GO:0048471,GO:0005886,GO:0032991,GO:0031143,GO:1990904,GO:0001725,GO:0030018,GO:0051015,GO:0005509,GO:0031490,GO:0016922,GO:0030374,GO:0042974,GO:0001882,GO:0042803,GO:0047485,GO:0044877,GO:0000977,GO:0005200,GO:0003713,GO:0044325,GO:0030036,GO:0051017,GO:0070830,GO:…	actin cytoskeleton|cell junction|cell projection|cell-cell junction|cortical actin cytoskeleton|cortical cytoskeleton|cytoplasm|cytosol|focal adhesion|neuron projection|nuclear body|nucleus|perinuclear region of cytoplasm|plasma membrane|protein-containing complex|pseudopodium|ribonucleoprotein complex|stress fiber|Z disc|actin filament binding|calcium ion binding|chromatin DNA binding|nuclear re…	rno04510,rno04520,rno04530,rno04810,rno04670,rno05203,rno05146,rno05322	Focal adhesion|Adherens junction|Tight junction|Regulation of actin cytoskeleton|Leukocyte transendothelial migration|Viral carcinogenesis|Amoebiasis|Systemic lupus erythematosus	R-RNO-109582,R-RNO-114608,R-RNO-76002,R-RNO-76005	Hemostasis|Platelet degranulation |Platelet activation, signaling and aggregation|Response to elevated platelet cytosolic Ca2+	WP316	Striated muscle contraction
Actr10	32.2217	29.474	28.3356	32.0744	33.1063	32.5742	29.8587	33.6137	31.5709	299121	actin related protein 10	protein_coding	GO:1904115,GO:0005869,GO:0007018,GO:0098958	axon cytoplasm|dynactin complex|microtubule-based movement|retrograde axonal transport of mitochondrion	rno04814,rno05132,rno05014,rno05016,rno05022	Motor proteins|Salmonella infection|Amyotrophic lateral sclerosis|Huntington disease|Pathways of neurodegeneration - multiple diseases	R-RNO-1280218,R-RNO-168249,R-RNO-168256,R-RNO-199977,R-RNO-199991,R-RNO-2132295,R-RNO-2262752,R-RNO-3371497,R-RNO-392499,R-RNO-446203,R-RNO-5653656,R-RNO-597592,R-RNO-6798695,R-RNO-6807878,R-RNO-6811436,R-RNO-6811442,R-RNO-8856688,R-RNO-8953897,R-RNO-948021	Adaptive Immune System|Innate Immune System|Immune System|ER to Golgi Anterograde Transport|Membrane Trafficking|MHC class II antigen presentation|Cellular responses to stress|HSP90 chaperone cycle for steroid hormone receptors (SHR) in the presence of ligand|Metabolism of proteins|Asparagine N-linked glycosylation|Vesicle-mediated transport|Post-translational protein modification|Neutrophil degr…
Actr1a	124.75	134.31	135.573	117.445	123.227	116.937	112.136	115.718	114.061	294010	actin related protein 1A	protein_coding	GO:0005938,GO:0005737,GO:0005815,GO:0005524	cell cortex|cytoplasm|microtubule organizing center|ATP binding	rno04814,rno05132,rno05014,rno05016,rno05022	Motor proteins|Salmonella infection|Amyotrophic lateral sclerosis|Huntington disease|Pathways of neurodegeneration - multiple diseases	R-RNO-1280218,R-RNO-1640170,R-RNO-168256,R-RNO-1852241,R-RNO-199977,R-RNO-199991,R-RNO-2132295,R-RNO-2262752,R-RNO-2565942,R-RNO-3371497,R-RNO-380259,R-RNO-380270,R-RNO-380284,R-RNO-380287,R-RNO-380320,R-RNO-392499,R-RNO-446203,R-RNO-453274,R-RNO-5617833,R-RNO-5620912,R-RNO-5653656,R-RNO-597592,R-RNO-6807878,R-RNO-6811436,R-RNO-6811442,R-RNO-68877,R-RNO-68886,R-RNO-69275,R-RNO-69278,R-RNO-8854518…	Adaptive Immune System|Cell Cycle|Immune System|Organelle biogenesis and maintenance|ER to Golgi Anterograde Transport|Membrane Trafficking|MHC class II antigen presentation|Cellular responses to stress|Regulation of PLK1 Activity at G2/M Transition|HSP90 chaperone cycle for steroid hormone receptors (SHR) in the presence of ligand|Loss of Nlp from mitotic centrosomes|Recruitment of mitotic centr…
Actr1b	59.8666	65.7988	67.1263	63.9933	64.2823	61.9829	57.1566	57.3279	57.2154	316333	actin related protein 1B	protein_coding	GO:0005813,GO:0005737,GO:0015630,GO:0005524	centrosome|cytoplasm|microtubule cytoskeleton|ATP binding	rno04814,rno05132,rno05014,rno05016,rno05022	Motor proteins|Salmonella infection|Amyotrophic lateral sclerosis|Huntington disease|Pathways of neurodegeneration - multiple diseases	R-RNO-1280218,R-RNO-168249,R-RNO-168256,R-RNO-2132295,R-RNO-6798695	Adaptive Immune System|Innate Immune System|Immune System|MHC class II antigen presentation|Neutrophil degranulation
Actr2	105.027	105.399	103.863	101.097	100.97	104.071	99.8857	109.318	94.0415	289820	actin related protein 2	protein_coding	GO:0030478,GO:0005885,GO:0005938,GO:0005737,GO:0005829,GO:0030027,GO:0005634,GO:0061825,GO:0098794,GO:0014069,GO:0035861,GO:0003779,GO:0005524,GO:0008092,GO:0005200,GO:0030036,GO:0034314,GO:0008306,GO:0008356,GO:0035984,GO:0071346,GO:0060271,GO:0016482,GO:0007163,GO:0051321,GO:0016344,GO:0033206,GO:0061003,GO:1905168,GO:0010592,GO:0045944,GO:0045471,GO:0035902,GO:0051653	actin cap|Arp2/3 protein complex|cell cortex|cytoplasm|cytosol|lamellipodium|nucleus|podosome core|postsynapse|postsynaptic density|site of double-strand break|actin binding|ATP binding|cytoskeletal protein binding|structural constituent of cytoskeleton|actin cytoskeleton organization|Arp2/3 complex-mediated actin nucleation|associative learning|asymmetric cell division|cellular response to trich…	rno04144,rno04530,rno04810,rno04666,rno05132,rno05135,rno05100	Endocytosis|Tight junction|Regulation of actin cytoskeleton|Fc gamma R-mediated phagocytosis|Salmonella infection|Yersinia infection|Bacterial invasion of epithelial cells	R-RNO-1266738,R-RNO-162582,R-RNO-168249,R-RNO-168256,R-RNO-194315,R-RNO-195258,R-RNO-199991,R-RNO-2029480,R-RNO-2029482,R-RNO-2682334,R-RNO-3928662,R-RNO-422475,R-RNO-5653656,R-RNO-5663213,R-RNO-6798695,R-RNO-8856828,R-RNO-9675108,R-RNO-9716542	Developmental Biology|Signal Transduction|Innate Immune System|Immune System|Signaling by Rho GTPases|RHO GTPase Effectors|Membrane Trafficking|Fcgamma receptor (FCGR) dependent phagocytosis|Regulation of actin dynamics for phagocytic cup formation|EPH-Ephrin signaling|EPHB-mediated forward signaling|Axon guidance|Vesicle-mediated transport|RHO GTPases Activate WASPs and WAVEs|Neutrophil degranul…
Actr3	334.995	327.417	316.913	294.579	297.497	301.236	286.249	309.784	290.563	81732	actin related protein 3	protein_coding	GO:0005884,GO:0061831,GO:0061828,GO:0005885,GO:0061832,GO:0005903,GO:0031252,GO:0005911,GO:0061830,GO:0005737,GO:0060076,GO:0098978,GO:0000139,GO:0030056,GO:0030027,GO:0061851,GO:0005634,GO:0048471,GO:0002102,GO:0061825,GO:0098794,GO:0001726,GO:0035861,GO:0003779,GO:0051015,GO:0005524,GO:0051117,GO:0005200,GO:0034314,GO:0048708,GO:0008356,GO:0071560,GO:0071356,GO:0071346,GO:0060271,GO:0007163,GO:…	actin filament|apical ectoplasmic specialization|apical tubulobulbar complex|Arp2/3 protein complex|basal ectoplasmic specialization|brush border|cell leading edge|cell-cell junction|concave side of sperm head|cytoplasm|excitatory synapse|glutamatergic synapse|Golgi membrane|hemidesmosome|lamellipodium|leading edge of lamellipodium|nucleus|perinuclear region of cytoplasm|podosome|podosome core|po…	rno04144,rno04530,rno04810,rno04666,rno05132,rno05135,rno05100	Endocytosis|Tight junction|Regulation of actin cytoskeleton|Fc gamma R-mediated phagocytosis|Salmonella infection|Yersinia infection|Bacterial invasion of epithelial cells	R-RNO-1266738,R-RNO-162582,R-RNO-168249,R-RNO-168256,R-RNO-194315,R-RNO-195258,R-RNO-199991,R-RNO-2029480,R-RNO-2029482,R-RNO-2682334,R-RNO-3928662,R-RNO-422475,R-RNO-5653656,R-RNO-5663213,R-RNO-8856828,R-RNO-9675108,R-RNO-9716542	Developmental Biology|Signal Transduction|Innate Immune System|Immune System|Signaling by Rho GTPases|RHO GTPase Effectors|Membrane Trafficking|Fcgamma receptor (FCGR) dependent phagocytosis|Regulation of actin dynamics for phagocytic cup formation|EPH-Ephrin signaling|EPHB-mediated forward signaling|Axon guidance|Vesicle-mediated transport|RHO GTPases Activate WASPs and WAVEs|Clathrin-mediated e…
Actr3b	1.28058	1.5047	1.24182	2.16434	2.39698	2.38114	2.13033	2.15362	1.78162	362298	actin related protein 3B	protein_coding	GO:0042995,GO:0005737,GO:0005856,GO:0070062,GO:0003779,GO:0005524	cell projection|cytoplasm|cytoskeleton|extracellular exosome|actin binding|ATP binding	rno04144,rno04530,rno04810,rno04666,rno05132,rno05135,rno05100	Endocytosis|Tight junction|Regulation of actin cytoskeleton|Fc gamma R-mediated phagocytosis|Salmonella infection|Yersinia infection|Bacterial invasion of epithelial cells
Actr5	4.13484	4.60589	4.59509	4.09802	4.10678	4.03759	3.8308	3.98872	4.21198	362258	actin related protein 5	protein_coding	GO:0005737,GO:0031011,GO:0005634,GO:0006338,GO:0006310,GO:0006302,GO:0045739,GO:0045893,GO:1904507,GO:0051726,GO:0033044,GO:0006282,GO:0006275,GO:0060382,GO:0006355,GO:0045995,GO:0000723,GO:0070914	cytoplasm|Ino80 complex|nucleus|chromatin remodeling|DNA recombination|double-strand break repair|positive regulation of DNA repair|positive regulation of DNA-templated transcription|positive regulation of telomere maintenance in response to DNA damage|regulation of cell cycle|regulation of chromosome organization|regulation of DNA repair|regulation of DNA replication|regulation of DNA strand elo…	rno03082	ATP-dependent chromatin remodeling	R-RNO-392499,R-RNO-5688426,R-RNO-5689603,R-RNO-5696394,R-RNO-5696398,R-RNO-5696399,R-RNO-597592,R-RNO-73894	Metabolism of proteins|Deubiquitination|UCH proteinases|DNA Damage Recognition in GG-NER|Nucleotide Excision Repair|Global Genome Nucleotide Excision Repair (GG-NER)|Post-translational protein modification|DNA Repair
Actr6	4.56643	4.03469	4.65827	4.70304	4.83318	5.72671	5.12146	4.9457	4.4304	314718	actin related protein 6	protein_coding	GO:0005737,GO:0005856,GO:0005730,GO:0000786,GO:0005634,GO:0000812,GO:0031491,GO:0016479,GO:0007000,GO:0045943,GO:0006355	cytoplasm|cytoskeleton|nucleolus|nucleosome|nucleus|Swr1 complex|nucleosome binding|negative regulation of transcription by RNA polymerase I|nucleolus organization|positive regulation of transcription by RNA polymerase I|regulation of DNA-templated transcription	rno03082	ATP-dependent chromatin remodeling
Actr8	10.0778	11.3057	11.7119	9.95156	10.4861	9.45523	9.89735	9.79341	9.57448	361107	actin related protein 8	protein_coding	GO:0005813,GO:0031011,GO:0005654,GO:0005634,GO:0005524,GO:0007049,GO:0051301,GO:0006338,GO:0006310,GO:0006302,GO:0045739,GO:0045893,GO:1904507,GO:0051726,GO:0033044,GO:0006282,GO:0006275,GO:0060382,GO:0006355,GO:0045995,GO:0000723	centrosome|Ino80 complex|nucleoplasm|nucleus|ATP binding|cell cycle|cell division|chromatin remodeling|DNA recombination|double-strand break repair|positive regulation of DNA repair|positive regulation of DNA-templated transcription|positive regulation of telomere maintenance in response to DNA damage|regulation of cell cycle|regulation of chromosome organization|regulation of DNA repair|regulati…	rno03082	ATP-dependent chromatin remodeling
Actrt3	0	0.0430696	0.0224314	0	0	0.022836	0	0.0890415	0.180395	365763	actin-related protein T3	protein_coding	GO:0005737,GO:0005856,GO:0001673	cytoplasm|cytoskeleton|male germ cell nucleus
Acvr1	6.25568	6.50798	7.28881	6.48542	5.81955	7.00147	6.6745	6.48576	6.50006	79558	activin A receptor type 1	protein_coding	GO:0048179,GO:0045177,GO:0070724,GO:0005886,GO:0043235,GO:0048185,GO:0016361,GO:0005524,GO:0045296,GO:0019838,GO:0046872,GO:0042803,GO:0004672,GO:0004674,GO:1990782,GO:0046332,GO:0050431,GO:0005025,GO:0004675,GO:0032924,GO:0002526,GO:0003289,GO:0003181,GO:0030509,GO:0061312,GO:0001569,GO:0060923,GO:0071773,GO:0071385,GO:0071363,GO:0007368,GO:0009953,GO:0003143,GO:0061445,GO:0003274,GO:0003203,GO:…	activin receptor complex|apical part of cell|BMP receptor complex|plasma membrane|receptor complex|activin binding|activin receptor activity, type I|ATP binding|cadherin binding|growth factor binding|metal ion binding|protein homodimerization activity|protein kinase activity|protein serine/threonine kinase activity|protein tyrosine kinase binding|SMAD binding|transforming growth factor beta bindi…	rno04350,rno04060,rno04550,rno05418	TGF-beta signaling pathway|Cytokine-cytokine receptor interaction|Signaling pathways regulating pluripotency of stem cells|Fluid shear stress and atherosclerosis
Acvr1b	3.12897	2.95804	2.97301	2.69617	2.4377	3.22047	3.29783	3.10924	2.88858	29381	activin A receptor type 1B	protein_coding	GO:0048179,GO:0009986,GO:0005886,GO:0043235,GO:0048185,GO:0016361,GO:0005524,GO:0034711,GO:0046872,GO:0004674,GO:0046332,GO:0004675,GO:0032924,GO:0060936,GO:0071363,GO:0007417,GO:0046545,GO:0097191,GO:0000082,GO:0001942,GO:0001701,GO:0030308,GO:0010629,GO:0007399,GO:0038092,GO:0018107,GO:0032927,GO:0032967,GO:0045648,GO:0010628,GO:0010862,GO:0045944,GO:1901165,GO:0046777,GO:0006468,GO:0006355,GO:…	activin receptor complex|cell surface|plasma membrane|receptor complex|activin binding|activin receptor activity, type I|ATP binding|inhibin binding|metal ion binding|protein serine/threonine kinase activity|SMAD binding|transmembrane receptor protein serine/threonine kinase activity|activin receptor signaling pathway|cardiac fibroblast cell development|cellular response to growth factor stimulus…	rno04350,rno04060,rno04550	TGF-beta signaling pathway|Cytokine-cytokine receptor interaction|Signaling pathways regulating pluripotency of stem cells	R-RNO-1502540,R-RNO-162582,R-RNO-9006936	Signaling by Activin|Signal Transduction|Signaling by TGFB family members
Acvr2a	2.60969	2.30172	2.5761	3.00581	2.84709	3.03801	3.11698	2.7387	2.53324	29263	activin A receptor type 2A	protein_coding	GO:0048179,GO:0009986,GO:0005737,GO:0034673,GO:0005886,GO:0043235,GO:0048185,GO:0017002,GO:0005524,GO:0098821,GO:0015026,GO:0019838,GO:0034711,GO:0046872,GO:0030165,GO:0043621,GO:0004674,GO:0032924,GO:0009952,GO:0030509,GO:0071773,GO:0071363,GO:0007368,GO:0048706,GO:0001702,GO:0008584,GO:0007498,GO:0042475,GO:0043084,GO:0032927,GO:0030501,GO:0045648,GO:0046881,GO:0045669,GO:0010862,GO:0001934,GO:…	activin receptor complex|cell surface|cytoplasm|inhibin-betaglycan-ActRII complex|plasma membrane|receptor complex|activin binding|activin receptor activity|ATP binding|BMP receptor activity|coreceptor activity|growth factor binding|inhibin binding|metal ion binding|PDZ domain binding|protein self-association|protein serine/threonine kinase activity|activin receptor signaling pathway|anterior/pos…	rno04350,rno04060,rno04550,rno05418	TGF-beta signaling pathway|Cytokine-cytokine receptor interaction|Signaling pathways regulating pluripotency of stem cells|Fluid shear stress and atherosclerosis	R-RNO-1502540,R-RNO-162582,R-RNO-201451,R-RNO-9006936	Signaling by Activin|Signal Transduction|Signaling by BMP|Signaling by TGFB family members
Acvr2b	0.730873	0.706598	0.595824	0.587234	0.563735	0.754049	0.800349	0.649249	0.638887	25366	activin A receptor type 2B	protein_coding	GO:0048179,GO:0005737,GO:0005886,GO:0032991,GO:0043235,GO:0048185,GO:0017002,GO:0005524,GO:0019838,GO:0034711,GO:0046872,GO:0004674,GO:0004712,GO:0032147,GO:0032924,GO:0009952,GO:0060840,GO:0001974,GO:0030509,GO:0071363,GO:0007368,GO:0048617,GO:0001702,GO:0007507,GO:0030073,GO:0001822,GO:0030324,GO:0001946,GO:0060836,GO:0007498,GO:0120163,GO:0000122,GO:0042475,GO:0035265,GO:0031016,GO:0007389,GO:…	activin receptor complex|cytoplasm|plasma membrane|protein-containing complex|receptor complex|activin binding|activin receptor activity|ATP binding|growth factor binding|inhibin binding|metal ion binding|protein serine/threonine kinase activity|protein serine/threonine/tyrosine kinase activity|activation of protein kinase activity|activin receptor signaling pathway|anterior/posterior pattern spe…	rno04350,rno04060,rno04550,rno05418	TGF-beta signaling pathway|Cytokine-cytokine receptor interaction|Signaling pathways regulating pluripotency of stem cells|Fluid shear stress and atherosclerosis	R-RNO-1502540,R-RNO-162582,R-RNO-201451,R-RNO-9006936	Signaling by Activin|Signal Transduction|Signaling by BMP|Signaling by TGFB family members
Acvrl1	0	0	0	0	0	0	0	0.00615137	0	25237	activin A receptor like type 1	protein_coding	GO:0070724,GO:0009986,GO:0030425,GO:0043025,GO:0005886,GO:0043235,GO:0048185,GO:0016361,GO:0005524,GO:0098821,GO:0046872,GO:0019901,GO:0004674,GO:0046332,GO:0050431,GO:0005024,GO:0005025,GO:0004675,GO:0001525,GO:0060840,GO:0008015,GO:0048514,GO:0001974,GO:0030509,GO:0071773,GO:0071363,GO:0071560,GO:0035912,GO:0009953,GO:0003203,GO:0061154,GO:0007507,GO:0001701,GO:0001946,GO:0060836,GO:0043537,GO:…	BMP receptor complex|cell surface|dendrite|neuronal cell body|plasma membrane|receptor complex|activin binding|activin receptor activity, type I|ATP binding|BMP receptor activity|metal ion binding|protein kinase binding|protein serine/threonine kinase activity|SMAD binding|transforming growth factor beta binding|transforming growth factor beta receptor activity|transforming growth factor beta rec…	rno04060	Cytokine-cytokine receptor interaction	R-RNO-162582,R-RNO-201451,R-RNO-9006936	Signal Transduction|Signaling by BMP|Signaling by TGFB family members
Acy1	16.3938	13.911	15.4677	15.0516	14.5471	14.1897	14.5682	14.5831	15.2954	300981	aminoacylase 1	protein_coding	GO:0005737,GO:0070062,GO:0004046,GO:0042802,GO:0046872,GO:0006520,GO:0030163	cytoplasm|extracellular exosome|aminoacylase activity|identical protein binding|metal ion binding|amino acid metabolic process|protein catabolic process	rno00220	Arginine biosynthesis	R-RNO-1430728,R-RNO-211859,R-RNO-5423646,R-RNO-9748784,R-RNO-9753281	Metabolism|Biological oxidations|Aflatoxin activation and detoxification|Drug ADME|Paracetamol ADME
Acy3	0.00983954	0.0969394	0.191853	0.138617	0.0836465	0.0822372	0.0996754	0.250514	0.213164	293653	aminoacylase 3	protein_coding	GO:0016324,GO:0005737,GO:0005829,GO:0016020,GO:0004046,GO:0016811,GO:0016788,GO:0042802,GO:0046872	apical plasma membrane|cytoplasm|cytosol|membrane|aminoacylase activity|hydrolase activity, acting on carbon-nitrogen (but not peptide) bonds, in linear amides|hydrolase activity, acting on ester bonds|identical protein binding|metal ion binding			R-RNO-1430728,R-RNO-211859,R-RNO-5423646	Metabolism|Biological oxidations|Aflatoxin activation and detoxification
Acyp1	9.90551	8.97714	11.2042	10.1413	9.59545	9.51955	10.3947	9.11241	11.0091	299203	acylphosphatase 1	protein_coding	GO:0003998	acylphosphatase activity	rno00620	Pyruvate metabolism
Acyp2	0.524019	1.35023	0.785956	0.677069	0.792425	0.821186	1.12292	0.595235	0.68613	364224	acylphosphatase 2	protein_coding	GO:0003998,GO:0042802	acylphosphatase activity|identical protein binding	rno00620	Pyruvate metabolism
Ada	1.47514	0.84064	1.20215	1.15974	1.13723	1.22383	0.805765	1.39918	1.16371	24165	adenosine deaminase	protein_coding	GO:0070161,GO:0009986,GO:0005737,GO:0060205,GO:0005829,GO:0032839,GO:0009897,GO:0005615,GO:0005764,GO:0016020,GO:0043005,GO:0043025,GO:0005634,GO:0046936,GO:0004000,GO:0019239,GO:0001883,GO:0008270,GO:0006154,GO:0046085,GO:0007568,GO:0000255,GO:0046632,GO:0043605,GO:0006196,GO:0044209,GO:0006915,GO:0042100,GO:0019722,GO:0007155,GO:0046059,GO:0046061,GO:0006157,GO:0048566,GO:0002314,GO:0002467,GO:…	anchoring junction|cell surface|cytoplasm|cytoplasmic vesicle lumen|cytosol|dendrite cytoplasm|external side of plasma membrane|extracellular space|lysosome|membrane|neuron projection|neuronal cell body|nucleus|2'-deoxyadenosine deaminase activity|adenosine deaminase activity|deaminase activity|purine nucleoside binding|zinc ion binding|adenosine catabolic process|adenosine metabolic process|agin…	rno00230,rno05340	Purine metabolism|Primary immunodeficiency	R-RNO-1430728,R-RNO-15869,R-RNO-74217,R-RNO-8956321,R-RNO-9748784,R-RNO-9755088	Metabolism|Metabolism of nucleotides|Purine salvage|Nucleotide salvage|Drug ADME|Ribavirin ADME
Adal	1.36344	1.4359	1.35094	1.12088	1.47381	1.48173	1.59549	1.06134	1.20446	311352	adenosine deaminase-like	protein_coding	GO:0004000,GO:0046872,GO:0062154,GO:0006154,GO:0046103,GO:0009117	adenosine deaminase activity|metal ion binding|N6-methyl-AMP deaminase activity|adenosine catabolic process|inosine biosynthetic process|nucleotide metabolic process
Adam10	14.5244	12.3374	14.6949	11.5197	11.2017	12.9543	13.9797	13.6923	12.6437	29650	ADAM metallopeptidase domain 10	protein_coding	GO:0005912,GO:0030424,GO:0009986,GO:0030136,GO:0005737,GO:0030425,GO:0043197,GO:0098978,GO:0005794,GO:0000139,GO:0005798,GO:0016020,GO:0043025,GO:0005634,GO:0097038,GO:0005886,GO:0046930,GO:0098794,GO:0014069,GO:0045211,GO:0097060,GO:0008021,GO:0097197,GO:0005802,GO:0004175,GO:0046872,GO:0070573,GO:0004222,GO:1902945,GO:0008237,GO:0060090,GO:0042803,GO:0019901,GO:0017124,GO:0034332,GO:0042987,GO:…	adherens junction|axon|cell surface|clathrin-coated vesicle|cytoplasm|dendrite|dendritic spine|glutamatergic synapse|Golgi apparatus|Golgi membrane|Golgi-associated vesicle|membrane|neuronal cell body|nucleus|perinuclear endoplasmic reticulum|plasma membrane|pore complex|postsynapse|postsynaptic density|postsynaptic membrane|synaptic membrane|synaptic vesicle|tetraspanin-enriched microdomain|tran…	rno05010	Alzheimer disease	R-RNO-1474228,R-RNO-1474244,R-RNO-157118,R-RNO-162582,R-RNO-168249,R-RNO-168256,R-RNO-381426,R-RNO-392499,R-RNO-597592,R-RNO-6798695,R-RNO-8957275,R-RNO-9012852,R-RNO-9013507	Degradation of the extracellular matrix|Extracellular matrix organization|Signaling by NOTCH|Signal Transduction|Innate Immune System|Immune System|Regulation of Insulin-like Growth Factor (IGF) transport and uptake by Insulin-like Growth Factor Binding Proteins (IGFBPs)|Metabolism of proteins|Post-translational protein modification|Neutrophil degranulation|Post-translational protein phosphorylat…
Adam11	0.0635219	0.009628	0.0150433	0	0.0571157	0.0102097	0.00494987	0.00995239	0.0201632	360638	ADAM metallopeptidase domain 11	protein_coding	GO:0030424,GO:0043204,GO:0042734,GO:0004222,GO:0061367,GO:0061368,GO:0045184,GO:0033555,GO:0006508	axon|perikaryon|presynaptic membrane|metalloendopeptidase activity|behavioral response to acetic acid induced pain|behavioral response to formalin induced pain|establishment of protein localization|multicellular organismal response to stress|proteolysis
Adam12	60.9281	64.7604	59.7673	61.6136	62.203	60.8452	61.7949	63.3705	57.2035	679837	ADAM metallopeptidase domain 12	protein_coding	GO:0005654,GO:0005886,GO:0046872,GO:0004222,GO:0017124,GO:0007155,GO:0045766,GO:0006508	nucleoplasm|plasma membrane|metal ion binding|metalloendopeptidase activity|SH3 domain binding|cell adhesion|positive regulation of angiogenesis|proteolysis
Adam15	14.3147	15.0385	14.3066	19.4939	17.1054	17.6955	19.2163	20.0319	17.4012	57025	ADAM metallopeptidase domain 15	protein_coding	GO:0001669,GO:0005912,GO:0009986,GO:0070062,GO:0005615,GO:0016020,GO:0031514,GO:0005178,GO:0046872,GO:0004222,GO:0008237,GO:0017124,GO:0001525,GO:0060317,GO:0098609,GO:1904628,GO:0030574,GO:0002418,GO:0045087,GO:0007229,GO:0008584,GO:0030308,GO:0030336,GO:0001953,GO:1900121,GO:0006508,GO:1990910,GO:0042246	acrosomal vesicle|adherens junction|cell surface|extracellular exosome|extracellular space|membrane|motile cilium|integrin binding|metal ion binding|metalloendopeptidase activity|metallopeptidase activity|SH3 domain binding|angiogenesis|cardiac epithelial to mesenchymal transition|cell-cell adhesion|cellular response to phorbol 13-acetate 12-myristate|collagen catabolic process|immune response to…			R-RNO-1474228,R-RNO-1474244,R-RNO-8941237	Degradation of the extracellular matrix|Extracellular matrix organization|Invadopodia formation
Adam17	9.79682	9.65185	9.34297	9.06089	9.54734	9.95875	9.70741	10.5157	10.0416	57027	ADAM metallopeptidase domain 17	protein_coding	GO:0015629,GO:0045177,GO:0016324,GO:0009986,GO:0005737,GO:0031410,GO:0016020,GO:0045121,GO:0005886,GO:0004175,GO:0005178,GO:0005138,GO:0046872,GO:0070573,GO:0004222,GO:1902945,GO:0008237,GO:0005112,GO:0030165,GO:0017124,GO:0042987,GO:0030183,GO:0007155,GO:0033627,GO:0048870,GO:0071403,GO:0050830,GO:0007173,GO:0002467,GO:0006509,GO:0043066,GO:0120163,GO:0010977,GO:0030512,GO:0007220,GO:0007219,GO:…	actin cytoskeleton|apical part of cell|apical plasma membrane|cell surface|cytoplasm|cytoplasmic vesicle|membrane|membrane raft|plasma membrane|endopeptidase activity|integrin binding|interleukin-6 receptor binding|metal ion binding|metallodipeptidase activity|metalloendopeptidase activity|metalloendopeptidase activity involved in amyloid precursor protein catabolic process|metallopeptidase activ…	rno04330,rno05171,rno05010	Notch signaling pathway|Coronavirus disease - COVID-19|Alzheimer disease	R-RNO-162582,R-RNO-193692,R-RNO-193704,R-RNO-73887,R-RNO-75893	Signal Transduction|Regulated proteolysis of p75NTR|p75 NTR receptor-mediated signalling|Death Receptor Signaling|TNF signaling
Adam19	24.6449	22.8024	23.4132	18.8685	19.1698	19.6879	22.7021	22.6589	21.4379	303068	ADAM metallopeptidase domain 19	protein_coding	GO:0062023,GO:0005794,GO:0016020,GO:0005634,GO:0046872,GO:0004222,GO:1902945,GO:0017124,GO:0042987,GO:0007507,GO:0006509,GO:0001890,GO:2000049,GO:0010628,GO:0016485	collagen-containing extracellular matrix|Golgi apparatus|membrane|nucleus|metal ion binding|metalloendopeptidase activity|metalloendopeptidase activity involved in amyloid precursor protein catabolic process|SH3 domain binding|amyloid precursor protein catabolic process|heart development|membrane protein ectodomain proteolysis|placenta development|positive regulation of cell-cell adhesion mediate…
Adam1a	1.15407	1.07481	1.28611	1.24086	0.785629	1.0173	1.47048	0.918202	1.15335	56777	ADAM metallopeptidase domain 1a	protein_coding	GO:0016020,GO:0045121,GO:0005886,GO:0046872,GO:0004222,GO:0008237,GO:0007339,GO:0008584,GO:0006508	membrane|membrane raft|plasma membrane|metal ion binding|metalloendopeptidase activity|metallopeptidase activity|binding of sperm to zona pellucida|male gonad development|proteolysis
Adam1b	0.0530194	0.0746212	0.0077728	0.0820794	0.0563401	0.0553909	0.115091	0.0694219	0.0859504	100360238	a disintegrin and metallopeptidase domain 1b	protein_coding	GO:0016020,GO:0005886,GO:0046872,GO:0004222,GO:0008237,GO:0007339,GO:0008584,GO:0006508,GO:0007283	membrane|plasma membrane|metal ion binding|metalloendopeptidase activity|metallopeptidase activity|binding of sperm to zona pellucida|male gonad development|proteolysis|spermatogenesis
Adam22	0.0080322	0.00263778	0.0027476	0.0174085	0.00284509	0.0111886	0.0108489	0.00817996	0.0055241	57033	ADAM metallopeptidase domain 22	protein_coding	GO:0030424,GO:0016020,GO:0005886,GO:0098839,GO:0005178,GO:0004222,GO:0007155,GO:0007417,GO:0007162,GO:0006508	axon|membrane|plasma membrane|postsynaptic density membrane|integrin binding|metalloendopeptidase activity|cell adhesion|central nervous system development|negative regulation of cell adhesion|proteolysis
Adam23	2.53893	2.52128	2.0869	2.10734	1.60674	2.02739	2.76854	2.69681	2.71514	301460	ADAM metallopeptidase domain 23	protein_coding	GO:0005576,GO:0098978,GO:0042734,GO:0004222,GO:0007155,GO:1990830,GO:0006508	extracellular region|glutamatergic synapse|presynaptic membrane|metalloendopeptidase activity|cell adhesion|cellular response to leukemia inhibitory factor|proteolysis
Adam30	0	0	0	0	0	0.0078509	0	0	0	690547	ADAM metallopeptidase domain 30	protein_coding	GO:0009897,GO:0031902,GO:0016020,GO:0005886,GO:1990913,GO:0004222,GO:0008237,GO:0008270,GO:0006508	external side of plasma membrane|late endosome membrane|membrane|plasma membrane|sperm head plasma membrane|metalloendopeptidase activity|metallopeptidase activity|zinc ion binding|proteolysis
Adam32	0	0.0776402	0	0	0	0.0102914	0.00997893	0.020064	0	361170	ADAM metallopeptidase domain 32	protein_coding	GO:0016020,GO:0004222,GO:0007339,GO:0007155,GO:0006508	membrane|metalloendopeptidase activity|binding of sperm to zona pellucida|cell adhesion|proteolysis
Adam33	3.64606	3.83427	4.88518	3.71139	5.38065	4.37409	5.24558	4.24715	5.14753	311425	ADAM metallopeptidase domain 33	protein_coding	GO:0016020,GO:0004222,GO:0008270,GO:0006508,GO:0042127,GO:0001817	membrane|metalloendopeptidase activity|zinc ion binding|proteolysis|regulation of cell population proliferation|regulation of cytokine production
Adam4	0.0317021	0.218631	0.0433778	0.125967	0.13475	0.15456	0.0321145	0.0645706	0.0545073	57022	a disintegrin and metalloprotease domain 4	protein_coding	GO:0030424,GO:0009897,GO:0043025,GO:0005886,GO:1990913,GO:0046872,GO:0004222,GO:0008237,GO:0008584,GO:0006508,GO:0007338	axon|external side of plasma membrane|neuronal cell body|plasma membrane|sperm head plasma membrane|metal ion binding|metalloendopeptidase activity|metallopeptidase activity|male gonad development|proteolysis|single fertilization
Adam4l1	0.0314833	0.0310175	0.0215392	0.13647	0.0111517	0.14253	0.0531548	0.021375	0.0757838	500688	a disintegrin and metallopeptidase domain 4-like 1	protein_coding	GO:0030424,GO:0009897,GO:0043025,GO:0005886,GO:1990913,GO:0046872,GO:0004222,GO:0008237,GO:0008584,GO:0006508,GO:0007338	axon|external side of plasma membrane|neuronal cell body|plasma membrane|sperm head plasma membrane|metal ion binding|metalloendopeptidase activity|metallopeptidase activity|male gonad development|proteolysis|single fertilization
Adam6	0	0	0.0106615	0	0	0.0108537	0	0	0	192271	ADAM metallopeptidase domain 6A	protein_coding	GO:0009897,GO:0005886,GO:1990913,GO:0046872,GO:0004222,GO:0008237,GO:0008584,GO:0006508,GO:0007338	external side of plasma membrane|plasma membrane|sperm head plasma membrane|metal ion binding|metalloendopeptidase activity|metallopeptidase activity|male gonad development|proteolysis|single fertilization
Adam7	0	0	0	0	0	0	0.00730879	0	0	29641	ADAM metallopeptidase domain 7	protein_coding	GO:0045177,GO:0005886,GO:0004175,GO:0004222,GO:0008237,GO:0006508	apical part of cell|plasma membrane|endopeptidase activity|metalloendopeptidase activity|metallopeptidase activity|proteolysis
Adam8	0.102536	0.151528	0.0854951	0.0555577	0.0408593	0.140598	0.097378	0.104422	0.0264445	499285	ADAM metallopeptidase domain 8	protein_coding	GO:0071133,GO:0009986,GO:0005737,GO:0032127,GO:0032010,GO:0005886,GO:0002102,GO:0042581,GO:0070820,GO:0005509,GO:0050839,GO:0005178,GO:0004222,GO:0008237,GO:0008270,GO:0001525,GO:0043534,GO:0000902,GO:0098609,GO:0007160,GO:0071456,GO:0006954,GO:0002523,GO:0048247,GO:0061025,GO:0043524,GO:2000399,GO:0072675,GO:0002675,GO:0045780,GO:0045785,GO:0002693,GO:2000418,GO:2000415,GO:0050729,GO:0045089,GO:…	alpha9-beta1 integrin-ADAM8 complex|cell surface|cytoplasm|dense core granule membrane|phagolysosome|plasma membrane|podosome|specific granule|tertiary granule|calcium ion binding|cell adhesion molecule binding|integrin binding|metalloendopeptidase activity|metallopeptidase activity|zinc ion binding|angiogenesis|blood vessel endothelial cell migration|cell morphogenesis|cell-cell adhesion|cell-ma…			R-RNO-1474228,R-RNO-1474244,R-RNO-168249,R-RNO-168256,R-RNO-6798695	Degradation of the extracellular matrix|Extracellular matrix organization|Innate Immune System|Immune System|Neutrophil degranulation
Adam9	14.5867	13.66	14.0687	12.9543	11.6943	14.5533	17.7002	16.3313	15.5643	290834	ADAM metallopeptidase domain 9	protein_coding	GO:0016323,GO:0009986,GO:0005737,GO:0009897,GO:0005615,GO:0005886,GO:0005518,GO:0005178,GO:0043236,GO:0046872,GO:0004222,GO:1902945,GO:0008237,GO:0005080,GO:0017124,GO:0042987,GO:0007155,GO:0033627,GO:0016477,GO:0033631,GO:0007160,GO:0071222,GO:0006509,GO:0031293,GO:0042117,GO:0033630,GO:0030335,GO:0051549,GO:0034241,GO:0043406,GO:0051044,GO:0050714,GO:0016485,GO:0051592,GO:0051384,GO:0042542,GO:…	basolateral plasma membrane|cell surface|cytoplasm|external side of plasma membrane|extracellular space|plasma membrane|collagen binding|integrin binding|laminin binding|metal ion binding|metalloendopeptidase activity|metalloendopeptidase activity involved in amyloid precursor protein catabolic process|metallopeptidase activity|protein kinase C binding|SH3 domain binding|amyloid precursor protein…
Adamts1	32.7562	31.9393	31.0896	62.9034	67.7423	65.8655	55.194	56.7528	50.2881	79252	ADAM metallopeptidase with thrombospondin type 1 motif%2C 1	protein_coding	GO:0005604,GO:0062023,GO:0031410,GO:0031012,GO:0005576,GO:0008201,GO:0004222,GO:0008270,GO:0071374,GO:0071380,GO:0071305,GO:0030198,GO:0060347,GO:0001822,GO:0016525,GO:0030728,GO:0001542,GO:1900087,GO:0010976,GO:1904754,GO:1904707,GO:0006508,GO:0044691	basement membrane|collagen-containing extracellular matrix|cytoplasmic vesicle|extracellular matrix|extracellular region|heparin binding|metalloendopeptidase activity|zinc ion binding|cellular response to parathyroid hormone stimulus|cellular response to prostaglandin E stimulus|cellular response to vitamin D|extracellular matrix organization|heart trabecula formation|kidney development|negative …
Adamts10	17.1663	16.7396	17.5606	17.4826	14.4776	16.4818	21.1982	18.3993	20.3218	314655	ADAM metallopeptidase with thrombospondin type 1 motif%2C 10	protein_coding	GO:0062023,GO:0031012,GO:0005576,GO:0001527,GO:0046872,GO:0004222,GO:0030198,GO:0006508	collagen-containing extracellular matrix|extracellular matrix|extracellular region|microfibril|metal ion binding|metalloendopeptidase activity|extracellular matrix organization|proteolysis			R-RNO-392499,R-RNO-5173105,R-RNO-5173214,R-RNO-597592	Metabolism of proteins|O-linked glycosylation|O-glycosylation of TSR domain-containing proteins|Post-translational protein modification
Adamts12	25.156	23.0527	22.5912	18.2291	18.158	19.4895	21.9758	23.8796	20.1067	294809	ADAM metallopeptidase with thrombospondin type 1 motif%2C 12	protein_coding	GO:0031012,GO:0005576,GO:0046872,GO:0004222,GO:0016477,GO:0007160,GO:0071773,GO:0071347,GO:0071356,GO:0002062,GO:0030199,GO:0030198,GO:2001113,GO:1902548,GO:0032331,GO:1902203,GO:0001503,GO:0043931,GO:0030167,GO:0006029,GO:0051603,GO:1901509,GO:0050727	extracellular matrix|extracellular region|metal ion binding|metalloendopeptidase activity|cell migration|cell-matrix adhesion|cellular response to BMP stimulus|cellular response to interleukin-1|cellular response to tumor necrosis factor|chondrocyte differentiation|collagen fibril organization|extracellular matrix organization|negative regulation of cellular response to hepatocyte growth factor s…			R-RNO-392499,R-RNO-5173105,R-RNO-5173214,R-RNO-597592	Metabolism of proteins|O-linked glycosylation|O-glycosylation of TSR domain-containing proteins|Post-translational protein modification
Adamts13	0	0	0	0.00551395	0	0	0	0	0	102554393	ADAM metallopeptidase with thrombospondin type 1 motif%2C 13	protein_coding	GO:0031012,GO:0005615,GO:0004175,GO:0046872,GO:0004222,GO:0008233,GO:0007596,GO:0071353,GO:0071222,GO:0071356,GO:0071346,GO:0030198,GO:0043171,GO:0030163,GO:0006508,GO:0014075,GO:0035864,GO:0009636	extracellular matrix|extracellular space|endopeptidase activity|metal ion binding|metalloendopeptidase activity|peptidase activity|blood coagulation|cellular response to interleukin-4|cellular response to lipopolysaccharide|cellular response to tumor necrosis factor|cellular response to type II interferon|extracellular matrix organization|peptide catabolic process|protein catabolic process|proteo…			R-RNO-392499,R-RNO-5173105,R-RNO-5173214,R-RNO-597592	Metabolism of proteins|O-linked glycosylation|O-glycosylation of TSR domain-containing proteins|Post-translational protein modification
Adamts14	1.62328	1.6286	1.48754	1.70531	1.74077	1.5403	1.89583	1.83514	1.79239	309837	ADAM metallopeptidase with thrombospondin type 1 motif%2C 14	protein_coding	GO:0031012,GO:0005576,GO:0046872,GO:0004222,GO:0030574,GO:0030199,GO:0030198,GO:0006508	extracellular matrix|extracellular region|metal ion binding|metalloendopeptidase activity|collagen catabolic process|collagen fibril organization|extracellular matrix organization|proteolysis
Adamts15	0.00272882	0.00268844	0.00560075	0	0	0.00285088	0	0.00277902	0.0028151	300474	ADAM metallopeptidase with thrombospondin type 1 motif%2C 15	protein_coding	GO:0009986,GO:0062023,GO:0031012,GO:0005615,GO:0004175,GO:0050840,GO:0008201,GO:0004222,GO:0008270,GO:0022617,GO:0030198,GO:0007520,GO:0006508	cell surface|collagen-containing extracellular matrix|extracellular matrix|extracellular space|endopeptidase activity|extracellular matrix binding|heparin binding|metalloendopeptidase activity|zinc ion binding|extracellular matrix disassembly|extracellular matrix organization|myoblast fusion|proteolysis			R-RNO-392499,R-RNO-5173105,R-RNO-5173214,R-RNO-597592	Metabolism of proteins|O-linked glycosylation|O-glycosylation of TSR domain-containing proteins|Post-translational protein modification
Adamts16	0.0335003	0.0135901	0.014156	0.0277614	0.0272224	0.008235	0.0359324	0.0662264	0.0345595	306664	ADAM metallopeptidase with thrombospondin type 1 motif%2C 16	protein_coding	GO:0031012,GO:0005576,GO:0046872,GO:0004222,GO:0001658,GO:0030198,GO:0048232,GO:0006508,GO:1902017,GO:0003073	extracellular matrix|extracellular region|metal ion binding|metalloendopeptidase activity|branching involved in ureteric bud morphogenesis|extracellular matrix organization|male gamete generation|proteolysis|regulation of cilium assembly|regulation of systemic arterial blood pressure
Adamts17	0.0176869	0.0348504	0.0363014	0.0306669	0.00375894	0.0221737	0	0.00720493	0.0145969	293004	ADAM metallopeptidase with thrombospondin type 1 motif%2C 17	protein_coding	GO:0031012,GO:0005576,GO:0046872,GO:0004222,GO:0030198,GO:0006508	extracellular matrix|extracellular region|metal ion binding|metalloendopeptidase activity|extracellular matrix organization|proteolysis			R-RNO-392499,R-RNO-5173105,R-RNO-5173214,R-RNO-597592	Metabolism of proteins|O-linked glycosylation|O-glycosylation of TSR domain-containing proteins|Post-translational protein modification
Adamts18	0.00438872	0	0	0	0.00466359	0	0	0	0	361412	ADAM metallopeptidase with thrombospondin type 1 motif%2C 18	protein_coding	GO:0031012,GO:0005576,GO:0046872,GO:0004222,GO:0030198,GO:0001654,GO:0090331,GO:0006508	extracellular matrix|extracellular region|metal ion binding|metalloendopeptidase activity|extracellular matrix organization|eye development|negative regulation of platelet aggregation|proteolysis			R-RNO-392499,R-RNO-5173105,R-RNO-5173214,R-RNO-597592	Metabolism of proteins|O-linked glycosylation|O-glycosylation of TSR domain-containing proteins|Post-translational protein modification
Adamts2	6.48865	5.78284	4.85559	5.00444	4.68805	5.04734	6.86914	6.43293	7.37134	287899	ADAM metallopeptidase with thrombospondin type 1 motif%2C 2	protein_coding	GO:0062023,GO:0031012,GO:0005576,GO:0004222,GO:0008233,GO:0008270,GO:0030574,GO:0030199,GO:0030198,GO:0030324,GO:0016485,GO:0043588,GO:0007283	collagen-containing extracellular matrix|extracellular matrix|extracellular region|metalloendopeptidase activity|peptidase activity|zinc ion binding|collagen catabolic process|collagen fibril organization|extracellular matrix organization|lung development|protein processing|skin development|spermatogenesis			R-RNO-1474244,R-RNO-1474290,R-RNO-1650814,R-RNO-392499,R-RNO-5173105,R-RNO-5173214,R-RNO-597592	Extracellular matrix organization|Collagen formation|Collagen biosynthesis and modifying enzymes|Metabolism of proteins|O-linked glycosylation|O-glycosylation of TSR domain-containing proteins|Post-translational protein modification
Adamts20	4.65166	4.21137	4.87915	3.23677	2.65621	3.25857	4.71713	4.0815	4.27592	315263	ADAM metallopeptidase with thrombospondin type 1 motif%2C 20	protein_coding	GO:0031012,GO:0005615,GO:0004175,GO:0004222,GO:0008270,GO:0006915,GO:0030198,GO:0030318,GO:0043066,GO:0045636,GO:0009967,GO:0006508,GO:0048070,GO:0007165	extracellular matrix|extracellular space|endopeptidase activity|metalloendopeptidase activity|zinc ion binding|apoptotic process|extracellular matrix organization|melanocyte differentiation|negative regulation of apoptotic process|positive regulation of melanocyte differentiation|positive regulation of signal transduction|proteolysis|regulation of developmental pigmentation|signal transduction
Adamts4	8.55748	9.86524	9.96603	7.8552	7.18424	9.02925	9.34348	9.48782	9.77077	66015	ADAM metallopeptidase with thrombospondin type 1 motif%2C 4	protein_coding	GO:0062023,GO:0031012,GO:0005615,GO:0016607,GO:0046872,GO:0004222,GO:0008237,GO:0008233,GO:0002020,GO:0042742,GO:0030198,GO:0006508	collagen-containing extracellular matrix|extracellular matrix|extracellular space|nuclear speck|metal ion binding|metalloendopeptidase activity|metallopeptidase activity|peptidase activity|protease binding|defense response to bacterium|extracellular matrix organization|proteolysis			R-RNO-1474228,R-RNO-1474244,R-RNO-392499,R-RNO-5173105,R-RNO-5173214,R-RNO-597592	Degradation of the extracellular matrix|Extracellular matrix organization|Metabolism of proteins|O-linked glycosylation|O-glycosylation of TSR domain-containing proteins|Post-translational protein modification
Adamts5	7.53922	7.1572	7.54451	7.85078	6.98686	8.11427	8.24095	7.73247	8.58574	304135	ADAM metallopeptidase with thrombospondin type 1 motif%2C 5	protein_coding	GO:0062023,GO:0031012,GO:0005615,GO:0004175,GO:0050840,GO:0008201,GO:0042802,GO:0004222,GO:0008237,GO:0008233,GO:0008270,GO:0003180,GO:0042742,GO:0003203,GO:0022617,GO:0030198,GO:0007520,GO:0120163,GO:0006508,GO:0003184,GO:0044691	collagen-containing extracellular matrix|extracellular matrix|extracellular space|endopeptidase activity|extracellular matrix binding|heparin binding|identical protein binding|metalloendopeptidase activity|metallopeptidase activity|peptidase activity|zinc ion binding|aortic valve morphogenesis|defense response to bacterium|endocardial cushion morphogenesis|extracellular matrix disassembly|extrace…
Adamts6	3.92466	4.06721	3.98957	2.54781	2.06163	2.62258	3.92695	3.29175	3.44525	361886	ADAM metallopeptidase with thrombospondin type 1 motif%2C 6	protein_coding	GO:0031012,GO:0005576,GO:0046872,GO:0004222,GO:0008237,GO:0035904,GO:0003279,GO:0060976,GO:0030198,GO:0001822,GO:0006508	extracellular matrix|extracellular region|metal ion binding|metalloendopeptidase activity|metallopeptidase activity|aorta development|cardiac septum development|coronary vasculature development|extracellular matrix organization|kidney development|proteolysis
Adamts7	10.5466	11.4165	12.0286	8.94191	8.4629	8.86863	10.8821	10.2782	10.3042	315879	ADAM metallopeptidase with thrombospondin type 1 motif%2C 7	protein_coding	GO:0009986,GO:0031012,GO:0005576,GO:0046872,GO:0004222,GO:0008237,GO:0071773,GO:0071347,GO:0071356,GO:0002062,GO:0030199,GO:0030198,GO:0032331,GO:0001503,GO:0043931,GO:0006029,GO:0006508,GO:0051603	cell surface|extracellular matrix|extracellular region|metal ion binding|metalloendopeptidase activity|metallopeptidase activity|cellular response to BMP stimulus|cellular response to interleukin-1|cellular response to tumor necrosis factor|chondrocyte differentiation|collagen fibril organization|extracellular matrix organization|negative regulation of chondrocyte differentiation|ossification|oss…			R-RNO-392499,R-RNO-5173105,R-RNO-5173214,R-RNO-597592	Metabolism of proteins|O-linked glycosylation|O-glycosylation of TSR domain-containing proteins|Post-translational protein modification
Adamts8	0.18323	0.0526512	0.203704	0.173741	0.283946	0.0717846	0.208815	0.365426	0.212651	300475	ADAM metallopeptidase with thrombospondin type 1 motif%2C 8	protein_coding	GO:0062023,GO:0031012,GO:0005576,GO:0008201,GO:0004222,GO:0008270,GO:0030198,GO:0006508	collagen-containing extracellular matrix|extracellular matrix|extracellular region|heparin binding|metalloendopeptidase activity|zinc ion binding|extracellular matrix organization|proteolysis			R-RNO-392499,R-RNO-5173105,R-RNO-5173214,R-RNO-597592	Metabolism of proteins|O-linked glycosylation|O-glycosylation of TSR domain-containing proteins|Post-translational protein modification
Adamts9	6.97695	7.3205	7.39706	5.15783	4.76113	5.0317	5.09317	5.22462	4.73238	312566	ADAM metallopeptidase with thrombospondin type 1 motif%2C 9	protein_coding	GO:0009986,GO:0005783,GO:0031012,GO:0005615,GO:0043231,GO:0004222,GO:0008237,GO:0008270,GO:0035909,GO:0090673,GO:0030198,GO:0003179,GO:0030318,GO:0010596,GO:1903671,GO:0045636,GO:0015031,GO:0006508,GO:0009617,GO:0003229,GO:0016192	cell surface|endoplasmic reticulum|extracellular matrix|extracellular space|intracellular membrane-bounded organelle|metalloendopeptidase activity|metallopeptidase activity|zinc ion binding|aorta morphogenesis|endothelial cell-matrix adhesion|extracellular matrix organization|heart valve morphogenesis|melanocyte differentiation|negative regulation of endothelial cell migration|negative regulation…
Adamtsl1	0.058295	0.0419698	0.0391154	0.0364457	0.026208	0.0819841	0.015899	0.0570841	0.0508861	362539	ADAMTS-like 1	protein_coding	GO:0062023,GO:0031012,GO:0005576,GO:0030198	collagen-containing extracellular matrix|extracellular matrix|extracellular region|extracellular matrix organization
Adamtsl2	0.159866	0.196875	0.0820289	0.0721842	0.0424697	0.0278361	0.107964	0.0474854	0.0893319	311827	ADAMTS-like 2	protein_coding	GO:0031012,GO:0005576,GO:0050436,GO:0030198,GO:0060481,GO:0030512	extracellular matrix|extracellular region|microfibril binding|extracellular matrix organization|lobar bronchus epithelium development|negative regulation of transforming growth factor beta receptor signaling pathway			R-RNO-392499,R-RNO-5173105,R-RNO-5173214,R-RNO-597592	Metabolism of proteins|O-linked glycosylation|O-glycosylation of TSR domain-containing proteins|Post-translational protein modification
Adamtsl3	11.9371	11.4212	11.3066	10.7087	11.2401	11.5884	12.567	13.1688	12.3291	308787	ADAMTS-like 3	protein_coding	GO:0031012,GO:0005576,GO:0043231,GO:0030198	extracellular matrix|extracellular region|intracellular membrane-bounded organelle|extracellular matrix organization			R-RNO-392499,R-RNO-5173105,R-RNO-5173214,R-RNO-597592	Metabolism of proteins|O-linked glycosylation|O-glycosylation of TSR domain-containing proteins|Post-translational protein modification
Adamtsl4	4.92665	4.34392	4.83908	4.66364	4.95466	4.36917	5.62194	4.30744	5.27852	310670	ADAMTS-like 4	protein_coding	GO:0031012,GO:0005576,GO:0005614,GO:0002020,GO:0006915,GO:0002064,GO:0030198,GO:0070285,GO:0043065	extracellular matrix|extracellular region|interstitial matrix|protease binding|apoptotic process|epithelial cell development|extracellular matrix organization|pigment cell development|positive regulation of apoptotic process			R-RNO-392499,R-RNO-5173105,R-RNO-5173214,R-RNO-597592	Metabolism of proteins|O-linked glycosylation|O-glycosylation of TSR domain-containing proteins|Post-translational protein modification
Adamtsl5	7.91068	8.5651	9.3323	11.4156	11.0543	10.6292	11.2908	10.1459	11.4511	314626	ADAMTS-like 5	protein_coding	GO:0031012,GO:0005576,GO:0001527,GO:0008201,GO:0050436	extracellular matrix|extracellular region|microfibril|heparin binding|microfibril binding
Adap1	0.0469785	0.0793429	0.151518	0.225455	0.142631	0.154251	0.0883807	0.0136694	0.0553873	171097	ArfGAP with dual PH domains 1	protein_coding	GO:0005737,GO:0005829,GO:0043231,GO:0005634,GO:0005886,GO:0005096,GO:0043533,GO:0046872,GO:1902936,GO:0005547,GO:0007166,GO:0043547,GO:0043087	cytoplasm|cytosol|intracellular membrane-bounded organelle|nucleus|plasma membrane|GTPase activator activity|inositol 1,3,4,5 tetrakisphosphate binding|metal ion binding|phosphatidylinositol bisphosphate binding|phosphatidylinositol-3,4,5-trisphosphate binding|cell surface receptor signaling pathway|positive regulation of GTPase activity|regulation of GTPase activity
Adap2	0.020131	0.0198331	0.0413178	0.0654462	0.0320878	0.0315472	0.0101965	0.0102507	0.0207675	56826	ArfGAP with dual PH domains 2	protein_coding	GO:0005737,GO:0043231,GO:0016020,GO:0005740,GO:0005886,GO:0005545,GO:0005096,GO:0043533,GO:0046872,GO:0005547,GO:0043325,GO:0005546,GO:0007507,GO:0048017,GO:0043547,GO:0043087	cytoplasm|intracellular membrane-bounded organelle|membrane|mitochondrial envelope|plasma membrane|1-phosphatidylinositol binding|GTPase activator activity|inositol 1,3,4,5 tetrakisphosphate binding|metal ion binding|phosphatidylinositol-3,4,5-trisphosphate binding|phosphatidylinositol-3,4-bisphosphate binding|phosphatidylinositol-4,5-bisphosphate binding|heart development|inositol lipid-mediated…
Adar	8.47885	8.7961	8.57982	8.78247	8.75857	9.08871	8.96849	8.65892	8.72253	81635	adenosine deaminase%2C RNA-specific	protein_coding	GO:0005737,GO:0016607,GO:0005730,GO:0005634,GO:0044530,GO:0003677,GO:0003726,GO:0003725,GO:0046872,GO:0008251,GO:0006382,GO:0006915,GO:0016553,GO:0098586,GO:0051607,GO:0060216,GO:0030218,GO:0002244,GO:0061484,GO:0097284,GO:0045087,GO:0035196,GO:0006397,GO:0043066,GO:1903944,GO:1900369,GO:0044387,GO:0060339,GO:0001649,GO:0045070,GO:0031054,GO:0035455,GO:0009615,GO:0070922,GO:0006396,GO:0002566	cytoplasm|nuclear speck|nucleolus|nucleus|supraspliceosomal complex|DNA binding|double-stranded RNA adenosine deaminase activity|double-stranded RNA binding|metal ion binding|tRNA-specific adenosine deaminase activity|adenosine to inosine editing|apoptotic process|base conversion or substitution editing|cellular response to virus|defense response to virus|definitive hemopoiesis|erythrocyte differ…	rno04622,rno04623,rno05171,rno05164,rno05162	RIG-I-like receptor signaling pathway|Cytosolic DNA-sensing pathway|Coronavirus disease - COVID-19|Influenza A|Measles	R-RNO-1169410,R-RNO-1280215,R-RNO-168256,R-RNO-75064,R-RNO-75072,R-RNO-75102,R-RNO-77042,R-RNO-8953854,R-RNO-913531,R-RNO-9833482	Antiviral mechanism by IFN-stimulated genes|Cytokine Signaling in Immune system|Immune System|mRNA Editing: A to I Conversion|mRNA Editing|C6 deamination of adenosine|Formation of editosomes by ADAR proteins|Metabolism of RNA|Interferon Signaling|PKR-mediated signaling
Adarb1	2.22225	2.59091	3.02409	1.88589	1.97989	2.08171	2.21184	2.08524	1.95548	25367	adenosine deaminase%2C RNA-specific%2C B1	protein_coding	GO:0005737,GO:0005730,GO:0005654,GO:0005634,GO:0045202,GO:0003726,GO:0003725,GO:0042802,GO:0046872,GO:0003723,GO:0008251,GO:0006382,GO:0016553,GO:0007420,GO:0021610,GO:0021618,GO:0060384,GO:0061744,GO:0097049,GO:0016556,GO:0006397,GO:0035264,GO:0060415,GO:0030336,GO:0008285,GO:0044387,GO:0050884,GO:0007274,GO:0050685,GO:0045070,GO:0051726,GO:0006396,GO:0021965	cytoplasm|nucleolus|nucleoplasm|nucleus|synapse|double-stranded RNA adenosine deaminase activity|double-stranded RNA binding|identical protein binding|metal ion binding|RNA binding|tRNA-specific adenosine deaminase activity|adenosine to inosine editing|base conversion or substitution editing|brain development|facial nerve morphogenesis|hypoglossal nerve morphogenesis|innervation|motor behavior|mo…			R-RNO-75064,R-RNO-75072,R-RNO-75102,R-RNO-77042,R-RNO-8953854	mRNA Editing: A to I Conversion|mRNA Editing|C6 deamination of adenosine|Formation of editosomes by ADAR proteins|Metabolism of RNA
Adat1	1.77964	1.59487	1.72728	1.72523	2.11894	2.06644	1.61816	1.64315	1.65895	690810	adenosine deaminase%2C tRNA-specific 1	protein_coding	GO:0046872,GO:0003723,GO:0008251,GO:0008033	metal ion binding|RNA binding|tRNA-specific adenosine deaminase activity|tRNA processing
Adat2	1.79002	1.90253	2.01341	2.15957	1.98646	1.49238	1.71058	2.26746	2.10587	361453	adenosine deaminase%2C tRNA-specific 2	protein_coding	GO:0052717,GO:0008270,GO:0002100	tRNA-specific adenosine-34 deaminase activity|zinc ion binding|tRNA wobble adenosine to inosine editing
Adat3	6.18685	6.48257	7.15587	6.40818	5.73893	6.58857	6.80404	6.21365	7.4227	100125374	adenosine deaminase%2C tRNA-specific 3	protein_coding	GO:0005737,GO:0005634,GO:0003824,GO:0046872,GO:0008033	cytoplasm|nucleus|catalytic activity|metal ion binding|tRNA processing
Adck1	2.05854	2.57384	2.73013	2.31231	2.52904	2.16491	2.52871	1.72031	2.85032	366698	aarF domain containing kinase 1	protein_coding	GO:0005576,GO:0005743,GO:0031966,GO:0005739,GO:0005524,GO:0004674,GO:0055088,GO:0007005,GO:0010637,GO:1903852,GO:0006468	extracellular region|mitochondrial inner membrane|mitochondrial membrane|mitochondrion|ATP binding|protein serine/threonine kinase activity|lipid homeostasis|mitochondrion organization|negative regulation of mitochondrial fusion|positive regulation of cristae formation|protein phosphorylation
Adck2	2.2455	2.00919	2.14235	2.05792	2.12049	2.33677	2.34135	2.37167	2.58796	312258	aarF domain containing kinase 2	protein_coding	GO:0016020,GO:0005739,GO:0005524,GO:0004674,GO:0016310	membrane|mitochondrion|ATP binding|protein serine/threonine kinase activity|phosphorylation					WP1283	Oxidative phosphorylation
Adck5	3.27135	3.54077	4.30892	3.52322	3.24592	3.38608	3.44156	3.33667	4.06118	362943	aarF domain containing kinase 5	protein_coding	GO:0016020,GO:0005739,GO:0004674,GO:0016310	membrane|mitochondrion|protein serine/threonine kinase activity|phosphorylation
Adcy1	0.00803303	0.00791416	0.00824366	0.00870516	0	0	0	0	0	305509	adenylate cyclase 1	protein_coding	GO:0005737,GO:0098978,GO:0098686,GO:0045121,GO:0005634,GO:0005886,GO:0014069,GO:0098839,GO:0098793,GO:0098685,GO:0004016,GO:0005524,GO:0008294,GO:0005516,GO:0046872,GO:0007190,GO:0007189,GO:0007409,GO:0007420,GO:0006171,GO:0019933,GO:0071277,GO:1904322,GO:0007623,GO:0007616,GO:0050804,GO:0150076,GO:0032793,GO:1900273,GO:0099171,GO:0042752,GO:0010226,GO:0009410	cytoplasm|glutamatergic synapse|hippocampal mossy fiber to CA3 synapse|membrane raft|nucleus|plasma membrane|postsynaptic density|postsynaptic density membrane|presynapse|Schaffer collateral - CA1 synapse|adenylate cyclase activity|ATP binding|calcium- and calmodulin-responsive adenylate cyclase activity|calmodulin binding|metal ion binding|activation of adenylate cyclase activity|adenylate cycla…	rno00230,rno04015,rno04371,rno04020,rno04072,rno04024,rno04022,rno04114,rno04540,rno04611,rno04062,rno04911,rno04923,rno04912,rno04913,rno04915,rno04914,rno04921,rno04926,rno04935,rno04918,rno04928,rno04916,rno04925,rno04927,rno04261,rno04270,rno04970,rno04971,rno04972,rno04976,rno04724,rno04727,rno04725,rno04720,rno04723,rno04750,rno04211,rno04213,rno04713,rno04714,rno05200,rno05207,rno05166,rno…	Purine metabolism|Rap1 signaling pathway|Apelin signaling pathway|Calcium signaling pathway|Phospholipase D signaling pathway|cAMP signaling pathway|cGMP-PKG signaling pathway|Oocyte meiosis|Gap junction|Platelet activation|Chemokine signaling pathway|Insulin secretion|Regulation of lipolysis in adipocytes|GnRH signaling pathway|Ovarian steroidogenesis|Estrogen signaling pathway|Progesterone-medi…			WP1281,WP1281,WP140,WP73	Hypothetical network for drug addiction|Hypothetical network for drug addiction|Myometrial relaxation and contraction pathways|G protein signaling pathways
Adcy10	0	0.00291951	0.00608213	0.00321131	0.00944689	0	0.00300191	0.00301788	0.00305706	59320	adenylate cyclase 10	protein_coding	GO:0045177,GO:0016324,GO:0030424,GO:0045178,GO:0005737,GO:0005829,GO:0030425,GO:0005576,GO:0030426,GO:0016020,GO:0015630,GO:0005739,GO:0031514,GO:0043025,GO:0005634,GO:0048471,GO:0004016,GO:0005524,GO:0051117,GO:0071890,GO:0000287,GO:0030145,GO:0006171,GO:0071241,GO:0003351,GO:0035556,GO:0043065,GO:0007283	apical part of cell|apical plasma membrane|axon|basal part of cell|cytoplasm|cytosol|dendrite|extracellular region|growth cone|membrane|microtubule cytoskeleton|mitochondrion|motile cilium|neuronal cell body|nucleus|perinuclear region of cytoplasm|adenylate cyclase activity|ATP binding|ATPase binding|bicarbonate binding|magnesium ion binding|manganese ion binding|cAMP biosynthetic process|cellula…	rno00230,rno04371,rno04024,rno04935,rno04713,rno04714	Purine metabolism|Apelin signaling pathway|cAMP signaling pathway|Growth hormone synthesis, secretion and action|Circadian entrainment|Thermogenesis	R-RNO-162582,R-RNO-5358351,R-RNO-5610787	Signal Transduction|Signaling by Hedgehog|Hedgehog 'off' state
Adcy2	2.46902	2.48703	2.10768	2.56762	2.70602	2.45222	2.17588	2.10853	1.89033	81636	adenylate cyclase 2	protein_coding	GO:0005737,GO:0030425,GO:0016020,GO:0045121,GO:0005886,GO:0032991,GO:0004016,GO:0008179,GO:0005524,GO:0031683,GO:0000287,GO:0030145,GO:0007189,GO:0007188,GO:0006171,GO:0019933,GO:1904322	cytoplasm|dendrite|membrane|membrane raft|plasma membrane|protein-containing complex|adenylate cyclase activity|adenylate cyclase binding|ATP binding|G-protein beta/gamma-subunit complex binding|magnesium ion binding|manganese ion binding|adenylate cyclase-activating G protein-coupled receptor signaling pathway|adenylate cyclase-modulating G protein-coupled receptor signaling pathway|cAMP biosynt…	rno00230,rno04015,rno04371,rno04020,rno04072,rno04024,rno04022,rno04114,rno04540,rno04611,rno04062,rno04911,rno04922,rno04923,rno04912,rno04913,rno04915,rno04914,rno04921,rno04926,rno04935,rno04918,rno04928,rno04916,rno04925,rno04927,rno04261,rno04270,rno04970,rno04971,rno04972,rno04976,rno04724,rno04727,rno04725,rno04723,rno04750,rno04211,rno04213,rno04713,rno04714,rno05200,rno05207,rno05166,rno…	Purine metabolism|Rap1 signaling pathway|Apelin signaling pathway|Calcium signaling pathway|Phospholipase D signaling pathway|cAMP signaling pathway|cGMP-PKG signaling pathway|Oocyte meiosis|Gap junction|Platelet activation|Chemokine signaling pathway|Insulin secretion|Glucagon signaling pathway|Regulation of lipolysis in adipocytes|GnRH signaling pathway|Ovarian steroidogenesis|Estrogen signalin…	R-RNO-111885,R-RNO-111931,R-RNO-111933,R-RNO-111996,R-RNO-111997,R-RNO-112040,R-RNO-112043,R-RNO-112314,R-RNO-112315,R-RNO-112316,R-RNO-1489509,R-RNO-162582,R-RNO-163615,R-RNO-170660,R-RNO-170670,R-RNO-372790,R-RNO-388396,R-RNO-418594,R-RNO-418597,R-RNO-5358351,R-RNO-5610787,R-RNO-9006925,R-RNO-977443,R-RNO-977444,R-RNO-991365	Opioid Signalling|PKA-mediated phosphorylation of CREB|Calmodulin induced events|Ca-dependent events|CaM pathway|G-protein mediated events|PLC beta mediated events|Neurotransmitter receptors and postsynaptic signal transmission|Transmission across Chemical Synapses|Neuronal System|DAG and IP3 signaling|Signal Transduction|PKA activation|Adenylate cyclase activating pathway|Adenylate cyclase inhib…	WP140,WP73	Myometrial relaxation and contraction pathways|G protein signaling pathways
Adcy3	1.63469	1.77527	2.22013	2.73613	2.74033	3.01544	2.27899	2.24716	1.82551	64508	adenylate cyclase 3	protein_coding	GO:0060170,GO:0005929,GO:0005737,GO:0005794,GO:0016020,GO:0045121,GO:0005634,GO:0005886,GO:0004016,GO:0005524,GO:0008294,GO:0005516,GO:0046872,GO:0007340,GO:0007189,GO:0006171,GO:1904322,GO:0030317,GO:0035556,GO:0008355,GO:0007608,GO:0007338	ciliary membrane|cilium|cytoplasm|Golgi apparatus|membrane|membrane raft|nucleus|plasma membrane|adenylate cyclase activity|ATP binding|calcium- and calmodulin-responsive adenylate cyclase activity|calmodulin binding|metal ion binding|acrosome reaction|adenylate cyclase-activating G protein-coupled receptor signaling pathway|cAMP biosynthetic process|cellular response to forskolin|flagellated spe…	rno00230,rno04015,rno04371,rno04020,rno04072,rno04024,rno04022,rno04114,rno04540,rno04611,rno04062,rno04911,rno04923,rno04912,rno04913,rno04915,rno04914,rno04921,rno04926,rno04935,rno04918,rno04928,rno04916,rno04925,rno04927,rno04261,rno04270,rno04970,rno04971,rno04972,rno04976,rno04962,rno04724,rno04727,rno04725,rno04723,rno04740,rno04750,rno04211,rno04213,rno04713,rno04714,rno05200,rno05207,rno…	Purine metabolism|Rap1 signaling pathway|Apelin signaling pathway|Calcium signaling pathway|Phospholipase D signaling pathway|cAMP signaling pathway|cGMP-PKG signaling pathway|Oocyte meiosis|Gap junction|Platelet activation|Chemokine signaling pathway|Insulin secretion|Regulation of lipolysis in adipocytes|GnRH signaling pathway|Ovarian steroidogenesis|Estrogen signaling pathway|Progesterone-medi…	R-RNO-111885,R-RNO-111931,R-RNO-111933,R-RNO-111996,R-RNO-111997,R-RNO-112040,R-RNO-112043,R-RNO-112314,R-RNO-112315,R-RNO-112316,R-RNO-1489509,R-RNO-162582,R-RNO-163615,R-RNO-170660,R-RNO-170670,R-RNO-372790,R-RNO-388396,R-RNO-418594,R-RNO-418597,R-RNO-5358351,R-RNO-5610787,R-RNO-9006925,R-RNO-977443,R-RNO-977444,R-RNO-991365	Opioid Signalling|PKA-mediated phosphorylation of CREB|Calmodulin induced events|Ca-dependent events|CaM pathway|G-protein mediated events|PLC beta mediated events|Neurotransmitter receptors and postsynaptic signal transmission|Transmission across Chemical Synapses|Neuronal System|DAG and IP3 signaling|Signal Transduction|PKA activation|Adenylate cyclase activating pathway|Adenylate cyclase inhib…	WP140,WP73	Myometrial relaxation and contraction pathways|G protein signaling pathways
Adcy4	0	0	0.0290571	0	0.007522	0	0	0	0	54223	adenylate cyclase 4	protein_coding	GO:0005737,GO:0030425,GO:0016020,GO:0005634,GO:0005886,GO:0032991,GO:0004016,GO:0005524,GO:0031683,GO:0046872,GO:0005080,GO:0007189,GO:0007188,GO:0006171,GO:0035556	cytoplasm|dendrite|membrane|nucleus|plasma membrane|protein-containing complex|adenylate cyclase activity|ATP binding|G-protein beta/gamma-subunit complex binding|metal ion binding|protein kinase C binding|adenylate cyclase-activating G protein-coupled receptor signaling pathway|adenylate cyclase-modulating G protein-coupled receptor signaling pathway|cAMP biosynthetic process|intracellular signa…	rno00230,rno04015,rno04371,rno04020,rno04072,rno04024,rno04022,rno04114,rno04540,rno04611,rno04062,rno04911,rno04923,rno04912,rno04913,rno04915,rno04914,rno04921,rno04926,rno04935,rno04918,rno04928,rno04916,rno04925,rno04927,rno04261,rno04270,rno04970,rno04971,rno04972,rno04976,rno04724,rno04727,rno04725,rno04723,rno04742,rno04750,rno04211,rno04213,rno04713,rno04714,rno05200,rno05207,rno05166,rno…	Purine metabolism|Rap1 signaling pathway|Apelin signaling pathway|Calcium signaling pathway|Phospholipase D signaling pathway|cAMP signaling pathway|cGMP-PKG signaling pathway|Oocyte meiosis|Gap junction|Platelet activation|Chemokine signaling pathway|Insulin secretion|Regulation of lipolysis in adipocytes|GnRH signaling pathway|Ovarian steroidogenesis|Estrogen signaling pathway|Progesterone-medi…			WP140,WP73	Myometrial relaxation and contraction pathways|G protein signaling pathways
Adcy5	0.00364921	0	0.0187245	0.00395454	0.00775554	0.0304995	0.00369668	0.0222981	0	64532	adenylate cyclase 5	protein_coding	GO:0005929,GO:0005768,GO:0016020,GO:0045121,GO:0005886,GO:0004016,GO:0008179,GO:0005524,GO:0008294,GO:0046872,GO:0097110,GO:0007191,GO:0007189,GO:0007195,GO:0007193,GO:0007568,GO:0007420,GO:0006171,GO:1904322,GO:0001973,GO:0007507,GO:0035556,GO:0007626,GO:0050885,GO:0007204,GO:0061178,GO:0043278	cilium|endosome|membrane|membrane raft|plasma membrane|adenylate cyclase activity|adenylate cyclase binding|ATP binding|calcium- and calmodulin-responsive adenylate cyclase activity|metal ion binding|scaffold protein binding|adenylate cyclase-activating dopamine receptor signaling pathway|adenylate cyclase-activating G protein-coupled receptor signaling pathway|adenylate cyclase-inhibiting dopami…	rno00230,rno04015,rno04371,rno04072,rno04024,rno04022,rno04114,rno04540,rno04611,rno04062,rno04911,rno04923,rno04912,rno04913,rno04915,rno04914,rno04921,rno04926,rno04935,rno04918,rno04928,rno04916,rno04924,rno04925,rno04927,rno04261,rno04270,rno04970,rno04971,rno04972,rno04976,rno04724,rno04727,rno04725,rno04728,rno04726,rno04723,rno04750,rno04211,rno04213,rno04713,rno04714,rno05200,rno05207,rno…	Purine metabolism|Rap1 signaling pathway|Apelin signaling pathway|Phospholipase D signaling pathway|cAMP signaling pathway|cGMP-PKG signaling pathway|Oocyte meiosis|Gap junction|Platelet activation|Chemokine signaling pathway|Insulin secretion|Regulation of lipolysis in adipocytes|GnRH signaling pathway|Ovarian steroidogenesis|Estrogen signaling pathway|Progesterone-mediated oocyte maturation|Oxy…	R-RNO-111885,R-RNO-111931,R-RNO-111933,R-RNO-111996,R-RNO-111997,R-RNO-112040,R-RNO-112043,R-RNO-112314,R-RNO-112315,R-RNO-112316,R-RNO-1430728,R-RNO-1489509,R-RNO-162582,R-RNO-163615,R-RNO-163685,R-RNO-170660,R-RNO-170670,R-RNO-372790,R-RNO-388396,R-RNO-400042,R-RNO-418594,R-RNO-418597,R-RNO-422356,R-RNO-5358351,R-RNO-5610787,R-RNO-9006925,R-RNO-977443,R-RNO-977444,R-RNO-991365	Opioid Signalling|PKA-mediated phosphorylation of CREB|Calmodulin induced events|Ca-dependent events|CaM pathway|G-protein mediated events|PLC beta mediated events|Neurotransmitter receptors and postsynaptic signal transmission|Transmission across Chemical Synapses|Neuronal System|Metabolism|DAG and IP3 signaling|Signal Transduction|PKA activation|Integration of energy metabolism|Adenylate cyclas…	WP140,WP73	Myometrial relaxation and contraction pathways|G protein signaling pathways
Adcy6	19.7963	20.7758	21.8189	21.3171	21.5637	21.5293	22.3148	21.2168	21.3216	25289	adenylate cyclase 6	protein_coding	GO:0005929,GO:0005768,GO:0016020,GO:0045121,GO:0031528,GO:0005886,GO:0032420,GO:0004016,GO:0005524,GO:0008294,GO:0046872,GO:0019901,GO:0005080,GO:0097110,GO:0005102,GO:0000149,GO:0007189,GO:0007193,GO:0097746,GO:0006171,GO:0071870,GO:1904322,GO:0071380,GO:1904117,GO:0007623,GO:0007212,GO:0035556,GO:0072660,GO:0010977,GO:0035811,GO:0003091	cilium|endosome|membrane|membrane raft|microvillus membrane|plasma membrane|stereocilium|adenylate cyclase activity|ATP binding|calcium- and calmodulin-responsive adenylate cyclase activity|metal ion binding|protein kinase binding|protein kinase C binding|scaffold protein binding|signaling receptor binding|SNARE binding|adenylate cyclase-activating G protein-coupled receptor signaling pathway|ade…	rno00230,rno04015,rno04371,rno04072,rno04024,rno04022,rno04114,rno04540,rno04611,rno04062,rno04911,rno04923,rno04912,rno04913,rno04915,rno04914,rno04921,rno04926,rno04935,rno04918,rno04928,rno04916,rno04924,rno04925,rno04927,rno04261,rno04270,rno04970,rno04971,rno04972,rno04976,rno04962,rno04961,rno04724,rno04727,rno04725,rno04723,rno04742,rno04750,rno04211,rno04213,rno04713,rno04714,rno05200,rno…	Purine metabolism|Rap1 signaling pathway|Apelin signaling pathway|Phospholipase D signaling pathway|cAMP signaling pathway|cGMP-PKG signaling pathway|Oocyte meiosis|Gap junction|Platelet activation|Chemokine signaling pathway|Insulin secretion|Regulation of lipolysis in adipocytes|GnRH signaling pathway|Ovarian steroidogenesis|Estrogen signaling pathway|Progesterone-mediated oocyte maturation|Oxy…	R-RNO-111885,R-RNO-111931,R-RNO-111933,R-RNO-111996,R-RNO-111997,R-RNO-112040,R-RNO-112043,R-RNO-112314,R-RNO-112315,R-RNO-112316,R-RNO-1430728,R-RNO-1489509,R-RNO-162582,R-RNO-163615,R-RNO-163685,R-RNO-170660,R-RNO-170670,R-RNO-372790,R-RNO-388396,R-RNO-400042,R-RNO-418594,R-RNO-418597,R-RNO-422356,R-RNO-5358351,R-RNO-5610787,R-RNO-9006925,R-RNO-977443,R-RNO-977444,R-RNO-991365	Opioid Signalling|PKA-mediated phosphorylation of CREB|Calmodulin induced events|Ca-dependent events|CaM pathway|G-protein mediated events|PLC beta mediated events|Neurotransmitter receptors and postsynaptic signal transmission|Transmission across Chemical Synapses|Neuronal System|Metabolism|DAG and IP3 signaling|Signal Transduction|PKA activation|Integration of energy metabolism|Adenylate cyclas…
Adcy7	0	0	0.00252968	0	0.00523887	0.0103012	0.00249711	0	0.00254298	84420	adenylate cyclase 7	protein_coding	GO:0016020,GO:0005886,GO:0004016,GO:0005524,GO:0046872,GO:0007190,GO:0007189,GO:0006171,GO:0071361,GO:0071285,GO:0035556,GO:0060135,GO:1900016,GO:0002819	membrane|plasma membrane|adenylate cyclase activity|ATP binding|metal ion binding|activation of adenylate cyclase activity|adenylate cyclase-activating G protein-coupled receptor signaling pathway|cAMP biosynthetic process|cellular response to ethanol|cellular response to lithium ion|intracellular signal transduction|maternal process involved in female pregnancy|negative regulation of cytokine pr…	rno00230,rno04015,rno04371,rno04020,rno04072,rno04024,rno04022,rno04114,rno04540,rno04611,rno04062,rno04911,rno04923,rno04912,rno04913,rno04915,rno04914,rno04921,rno04926,rno04935,rno04918,rno04928,rno04916,rno04925,rno04927,rno04261,rno04270,rno04970,rno04971,rno04972,rno04976,rno04724,rno04727,rno04725,rno04723,rno04750,rno04211,rno04213,rno04713,rno04714,rno05200,rno05207,rno05166,rno05163,rno…	Purine metabolism|Rap1 signaling pathway|Apelin signaling pathway|Calcium signaling pathway|Phospholipase D signaling pathway|cAMP signaling pathway|cGMP-PKG signaling pathway|Oocyte meiosis|Gap junction|Platelet activation|Chemokine signaling pathway|Insulin secretion|Regulation of lipolysis in adipocytes|GnRH signaling pathway|Ovarian steroidogenesis|Estrogen signaling pathway|Progesterone-medi…	R-RNO-111885,R-RNO-111931,R-RNO-111933,R-RNO-111996,R-RNO-111997,R-RNO-112040,R-RNO-112043,R-RNO-112314,R-RNO-112315,R-RNO-112316,R-RNO-1489509,R-RNO-162582,R-RNO-163615,R-RNO-170660,R-RNO-170670,R-RNO-372790,R-RNO-388396,R-RNO-418594,R-RNO-418597,R-RNO-5358351,R-RNO-5610787,R-RNO-9006925,R-RNO-977443,R-RNO-977444,R-RNO-991365	Opioid Signalling|PKA-mediated phosphorylation of CREB|Calmodulin induced events|Ca-dependent events|CaM pathway|G-protein mediated events|PLC beta mediated events|Neurotransmitter receptors and postsynaptic signal transmission|Transmission across Chemical Synapses|Neuronal System|DAG and IP3 signaling|Signal Transduction|PKA activation|Adenylate cyclase activating pathway|Adenylate cyclase inhib…	WP140,WP73	Myometrial relaxation and contraction pathways|G protein signaling pathways
Adcy9	0.565321	0.600242	0.649281	0.666583	0.737682	0.630389	0.626085	0.566772	0.830978	302950	adenylate cyclase 9	protein_coding	GO:0030424,GO:0030425,GO:0016020,GO:0005886,GO:0004016,GO:0005524,GO:0046872,GO:0071880,GO:0007189,GO:0006171,GO:0001701,GO:0035556	axon|dendrite|membrane|plasma membrane|adenylate cyclase activity|ATP binding|metal ion binding|adenylate cyclase-activating adrenergic receptor signaling pathway|adenylate cyclase-activating G protein-coupled receptor signaling pathway|cAMP biosynthetic process|in utero embryonic development|intracellular signal transduction	rno00230,rno04015,rno04371,rno04020,rno04072,rno04024,rno04022,rno04114,rno04540,rno04611,rno04062,rno04911,rno04923,rno04912,rno04913,rno04915,rno04914,rno04921,rno04926,rno04935,rno04918,rno04928,rno04916,rno04925,rno04927,rno04261,rno04270,rno04970,rno04971,rno04972,rno04976,rno04962,rno04961,rno04724,rno04727,rno04725,rno04723,rno04750,rno04211,rno04213,rno04713,rno04714,rno05200,rno05207,rno…	Purine metabolism|Rap1 signaling pathway|Apelin signaling pathway|Calcium signaling pathway|Phospholipase D signaling pathway|cAMP signaling pathway|cGMP-PKG signaling pathway|Oocyte meiosis|Gap junction|Platelet activation|Chemokine signaling pathway|Insulin secretion|Regulation of lipolysis in adipocytes|GnRH signaling pathway|Ovarian steroidogenesis|Estrogen signaling pathway|Progesterone-medi…	R-RNO-111885,R-RNO-111931,R-RNO-111933,R-RNO-111996,R-RNO-111997,R-RNO-112040,R-RNO-112043,R-RNO-112314,R-RNO-112315,R-RNO-112316,R-RNO-1489509,R-RNO-162582,R-RNO-163615,R-RNO-170660,R-RNO-170670,R-RNO-372790,R-RNO-388396,R-RNO-418594,R-RNO-418597,R-RNO-5358351,R-RNO-5610787,R-RNO-9006925,R-RNO-977443,R-RNO-977444,R-RNO-991365	Opioid Signalling|PKA-mediated phosphorylation of CREB|Calmodulin induced events|Ca-dependent events|CaM pathway|G-protein mediated events|PLC beta mediated events|Neurotransmitter receptors and postsynaptic signal transmission|Transmission across Chemical Synapses|Neuronal System|DAG and IP3 signaling|Signal Transduction|PKA activation|Adenylate cyclase activating pathway|Adenylate cyclase inhib…	WP140,WP73	Myometrial relaxation and contraction pathways|G protein signaling pathways
Adcyap1r1	0	0	0.0029853	0	0	0	0	0.00296254	0	24167	ADCYAP receptor type I	protein_coding	GO:0005923,GO:0005901,GO:0009986,GO:0005737,GO:0005768,GO:0000139,GO:0043005,GO:0005886,GO:0043235,GO:0005791,GO:0008179,GO:0008528,GO:0042923,GO:0017046,GO:0001634,GO:0031267,GO:0004999,GO:0007202,GO:0007188,GO:0019933,GO:0030154,GO:0007166,GO:0046545,GO:0033555,GO:0060548,GO:0010524,GO:0043950,GO:0060732,GO:0051057,GO:0032355,GO:0045471,GO:0009410,GO:0007283	bicellular tight junction|caveola|cell surface|cytoplasm|endosome|Golgi membrane|neuron projection|plasma membrane|receptor complex|rough endoplasmic reticulum|adenylate cyclase binding|G protein-coupled peptide receptor activity|neuropeptide binding|peptide hormone binding|pituitary adenylate cyclase-activating polypeptide receptor activity|small GTPase binding|vasoactive intestinal polypeptide …	rno04024,rno04080,rno04911,rno04924,rno04713	cAMP signaling pathway|Neuroactive ligand-receptor interaction|Insulin secretion|Renin secretion|Circadian entrainment	R-RNO-162582,R-RNO-372790,R-RNO-373080,R-RNO-420092,R-RNO-500792	Signal Transduction|Signaling by GPCR|Class B/2 (Secretin family receptors)|Glucagon-type ligand receptors|GPCR ligand binding	WP378	GPCRs class B secretin like
Add1	120.235	129.673	122.894	111.046	112.524	107.5	102.313	103.711	100.767	24170	adducin 1	protein_coding	GO:0005912,GO:0005737,GO:0005856,GO:0030425,GO:0043197,GO:0008290,GO:0016020,GO:0005634,GO:0048471,GO:0005886,GO:0014069,GO:0045202,GO:0051015,GO:0005516,GO:0046982,GO:0042803,GO:0061629,GO:0030507,GO:0005200,GO:0042608,GO:0051017,GO:0051016,GO:0000902,GO:0006884,GO:0071277,GO:0071300,GO:0007010,GO:0030218,GO:0020027,GO:0048873,GO:0001701,GO:0006811,GO:0035264,GO:0030837,GO:1903393,GO:0045766,GO:…	adherens junction|cytoplasm|cytoskeleton|dendrite|dendritic spine|F-actin capping protein complex|membrane|nucleus|perinuclear region of cytoplasm|plasma membrane|postsynaptic density|synapse|actin filament binding|calmodulin binding|protein heterodimerization activity|protein homodimerization activity|RNA polymerase II-specific DNA-binding transcription factor binding|spectrin binding|structural…			R-RNO-109581,R-RNO-111465,R-RNO-264870,R-RNO-382551,R-RNO-5223345,R-RNO-5357801,R-RNO-75153	Apoptosis|Apoptotic cleavage of cellular proteins|Caspase-mediated cleavage of cytoskeletal proteins|Transport of small molecules|Miscellaneous transport and binding events|Programmed Cell Death|Apoptotic execution phase
Add2	0	0	0.00560548	0.00591929	0	0	0	0	0	24171	adducin 2	protein_coding	GO:0031410,GO:0005856,GO:0008290,GO:0098978,GO:0016020,GO:0005886,GO:0044853,GO:0098794,GO:0014069,GO:0003779,GO:0051015,GO:0005516,GO:0060090,GO:0046982,GO:0042803,GO:0019901,GO:0030507,GO:0005200,GO:0051017,GO:0051016,GO:0030097,GO:0006811,GO:0050900,GO:0050901,GO:0032092,GO:0065003,GO:0007416	cytoplasmic vesicle|cytoskeleton|F-actin capping protein complex|glutamatergic synapse|membrane|plasma membrane|plasma membrane raft|postsynapse|postsynaptic density|actin binding|actin filament binding|calmodulin binding|molecular adaptor activity|protein heterodimerization activity|protein homodimerization activity|protein kinase binding|spectrin binding|structural constituent of cytoskeleton|a…			R-RNO-382551,R-RNO-5223345	Transport of small molecules|Miscellaneous transport and binding events
Add3	5.396	4.85367	5.2738	4.47129	4.1587	4.49647	4.43503	4.8763	4.69492	25230	adducin 3	protein_coding	GO:0005903,GO:0005938,GO:0005911,GO:0000794,GO:0005737,GO:0005856,GO:0016020,GO:0005886,GO:0014069,GO:0051015,GO:0005516,GO:0005080,GO:0005200,GO:0051016,GO:0007010,GO:0051495,GO:0045907,GO:0009410	brush border|cell cortex|cell-cell junction|condensed nuclear chromosome|cytoplasm|cytoskeleton|membrane|plasma membrane|postsynaptic density|actin filament binding|calmodulin binding|protein kinase C binding|structural constituent of cytoskeleton|barbed-end actin filament capping|cytoskeleton organization|positive regulation of cytoskeleton organization|positive regulation of vasoconstriction|re…			R-RNO-162582,R-RNO-194315,R-RNO-382551,R-RNO-5223345,R-RNO-9012999,R-RNO-9013405,R-RNO-9035034,R-RNO-9716542	Signal Transduction|Signaling by Rho GTPases|Transport of small molecules|Miscellaneous transport and binding events|RHO GTPase cycle|RHOD GTPase cycle|RHOF GTPase cycle|Signaling by Rho GTPases, Miro GTPases and RHOBTB3
Adgra2	42.3858	42.5666	45.4204	40.3078	38.5974	40.8956	44.514	39.6852	43.039	100363275	adhesion G protein-coupled receptor A2	protein_coding	GO:0009986,GO:0030175,GO:0005886,GO:1990909,GO:0004930,GO:0001525,GO:0007166,GO:0007417,GO:0043542,GO:1900747,GO:0090263,GO:0010595,GO:0045765,GO:0050920,GO:0090210,GO:0002040,GO:0016055	cell surface|filopodium|plasma membrane|Wnt signalosome|G protein-coupled receptor activity|angiogenesis|cell surface receptor signaling pathway|central nervous system development|endothelial cell migration|negative regulation of vascular endothelial growth factor signaling pathway|positive regulation of canonical Wnt signaling pathway|positive regulation of endothelial cell migration|regulation …
Adgra3	13.689	14.0571	13.9538	10.4717	9.89666	11.072	11.3516	11.3302	10.933	305408	adhesion G protein-coupled receptor A3	protein_coding	GO:0009897,GO:0005886,GO:0004930,GO:0007166	external side of plasma membrane|plasma membrane|G protein-coupled receptor activity|cell surface receptor signaling pathway
Adgrb1	0.00839965	0	0	0.0273074	0.00446287	0	0.00850892	0	0	362931	adhesion G protein-coupled receptor B1	protein_coding	GO:0030425,GO:0043197,GO:0005615,GO:0005925,GO:0098978,GO:0048471,GO:0001891,GO:0005886,GO:0014069,GO:0045211,GO:0004930,GO:0001530,GO:0030165,GO:0001786,GO:0004888,GO:0007189,GO:0043277,GO:0007166,GO:0050829,GO:0043652,GO:0045087,GO:0007517,GO:0016525,GO:0010596,GO:0042177,GO:0031397,GO:0007399,GO:0006911,GO:0006910,GO:1901741,GO:1903428,GO:0051965,GO:0098974,GO:0048167	dendrite|dendritic spine|extracellular space|focal adhesion|glutamatergic synapse|perinuclear region of cytoplasm|phagocytic cup|plasma membrane|postsynaptic density|postsynaptic membrane|G protein-coupled receptor activity|lipopolysaccharide binding|PDZ domain binding|phosphatidylserine binding|transmembrane signaling receptor activity|adenylate cyclase-activating G protein-coupled receptor sign…	rno04115	p53 signaling pathway			WP655	p53 pathway
Adgrb2	0.0279298	0.0366886	0.0382162	0.00504445	0.0247326	0.0486317	0.0141465	0.0047406	0.0480214	313058	adhesion G protein-coupled receptor B2	protein_coding	GO:0005886,GO:0004930,GO:0007189,GO:0033173,GO:0007166,GO:0007186,GO:0016525,GO:0007422,GO:0051965	plasma membrane|G protein-coupled receptor activity|adenylate cyclase-activating G protein-coupled receptor signaling pathway|calcineurin-NFAT signaling cascade|cell surface receptor signaling pathway|G protein-coupled receptor signaling pathway|negative regulation of angiogenesis|peripheral nervous system development|positive regulation of synapse assembly
Adgrb3	0.00437831	0	0	0	0	0	0	0	0	301309	adhesion G protein-coupled receptor B3	protein_coding	GO:0150053,GO:0005886,GO:0098794,GO:0098839,GO:0043083,GO:0004930,GO:0005096,GO:0007189,GO:0007166,GO:0099558,GO:0061743,GO:0007520,GO:0016525,GO:0016322,GO:0051965,GO:0048814,GO:0090128,GO:1905806	cerebellar climbing fiber to Purkinje cell synapse|plasma membrane|postsynapse|postsynaptic density membrane|synaptic cleft|G protein-coupled receptor activity|GTPase activator activity|adenylate cyclase-activating G protein-coupled receptor signaling pathway|cell surface receptor signaling pathway|maintenance of synapse structure|motor learning|myoblast fusion|negative regulation of angiogenesis…
Adgrd1	0.0600401	0.024906	0.0486429	0.126703	0.0805901	0.158465	0.0832289	0.115853	0.107577	689257	adhesion G protein-coupled receptor D1	protein_coding	GO:0005654,GO:0005886,GO:0004930,GO:0007189,GO:0007166,GO:0007186,GO:0022008	nucleoplasm|plasma membrane|G protein-coupled receptor activity|adenylate cyclase-activating G protein-coupled receptor signaling pathway|cell surface receptor signaling pathway|G protein-coupled receptor signaling pathway|neurogenesis
Adgre1	0.00796376	0	0	0	0	0	0	0	0	316137	adhesion G protein-coupled receptor E1	protein_coding	GO:0071944,GO:0009897,GO:0005886,GO:0005509,GO:0004930,GO:0002250,GO:0007189,GO:0007166,GO:0071560,GO:0071356	cell periphery|external side of plasma membrane|plasma membrane|calcium ion binding|G protein-coupled receptor activity|adaptive immune response|adenylate cyclase-activating G protein-coupled receptor signaling pathway|cell surface receptor signaling pathway|cellular response to transforming growth factor beta stimulus|cellular response to tumor necrosis factor			R-RNO-162582,R-RNO-372790,R-RNO-373080,R-RNO-500792	Signal Transduction|Signaling by GPCR|Class B/2 (Secretin family receptors)|GPCR ligand binding
Adgre4	0.128498	0.0744685	0.0853259	0.0819114	0.072289	0.260594	0.114855	0.100071	0.163751	450235	adhesion G protein-coupled receptor E4	protein_coding	GO:0009986,GO:0005886,GO:0005509,GO:0004930,GO:0007189,GO:0007173	cell surface|plasma membrane|calcium ion binding|G protein-coupled receptor activity|adenylate cyclase-activating G protein-coupled receptor signaling pathway|epidermal growth factor receptor signaling pathway
Adgre5	2.76203	3.7455	3.29057	3.22536	2.99406	2.86899	3.52961	4.17885	3.4962	361383	adhesion G protein-coupled receptor E5	protein_coding	GO:0009897,GO:0005615,GO:0031256,GO:0016020,GO:0005886,GO:0005509,GO:0035374,GO:0004930,GO:0004888,GO:0007189,GO:0007155,GO:0007166,GO:0051965	external side of plasma membrane|extracellular space|leading edge membrane|membrane|plasma membrane|calcium ion binding|chondroitin sulfate binding|G protein-coupled receptor activity|transmembrane signaling receptor activity|adenylate cyclase-activating G protein-coupled receptor signaling pathway|cell adhesion|cell surface receptor signaling pathway|positive regulation of synapse assembly					WP378,WP378	GPCRs class B secretin like|GPCRs class B secretin like
Adgrf1	0	0	0.00850252	0	0	0	0	0	0	301266	adhesion G protein-coupled receptor F1	protein_coding	GO:0005886,GO:0004949,GO:0004930,GO:0007189,GO:0007166,GO:0007613,GO:0031175,GO:0032793,GO:0007416	plasma membrane|cannabinoid receptor activity|G protein-coupled receptor activity|adenylate cyclase-activating G protein-coupled receptor signaling pathway|cell surface receptor signaling pathway|memory|neuron projection development|positive regulation of CREB transcription factor activity|synapse assembly
Adgrf2	0	0	0.0257135	0	0	0	0	0	0	301269	adhesion G protein-coupled receptor F2	protein_coding	GO:0016020,GO:0004930,GO:0007189,GO:0007166	membrane|G protein-coupled receptor activity|adenylate cyclase-activating G protein-coupled receptor signaling pathway|cell surface receptor signaling pathway
Adgrf3	0.0392626	0.0309452	0.0483505	0.0255286	0	0.0164075	0	0	0.0405039	298857	adhesion G protein-coupled receptor F3	protein_coding	GO:0016020,GO:0004930,GO:0007189,GO:0007166	membrane|G protein-coupled receptor activity|adenylate cyclase-activating G protein-coupled receptor signaling pathway|cell surface receptor signaling pathway
Adgrf4	0	0	0	0	0	0.00879106	0	0	0	501106	adhesion G protein-coupled receptor F4	protein_coding	GO:0016020,GO:0004930,GO:0007189,GO:0007166,GO:0048821,GO:0003094,GO:0061626	membrane|G protein-coupled receptor activity|adenylate cyclase-activating G protein-coupled receptor signaling pathway|cell surface receptor signaling pathway|erythrocyte development|glomerular filtration|pharyngeal arch artery morphogenesis
Adgrf5	0	0.015825	0	0	0	0	0	0	0	245977	adhesion G protein-coupled receptor F5	protein_coding	GO:0045177,GO:0009986,GO:0031410,GO:0005886,GO:0004930,GO:0007189,GO:0007166,GO:0006112,GO:0048821,GO:0045444,GO:0003094,GO:0042593,GO:0042116,GO:0043031,GO:0061626,GO:0008654,GO:0071073,GO:0019216,GO:0043129	apical part of cell|cell surface|cytoplasmic vesicle|plasma membrane|G protein-coupled receptor activity|adenylate cyclase-activating G protein-coupled receptor signaling pathway|cell surface receptor signaling pathway|energy reserve metabolic process|erythrocyte development|fat cell differentiation|glomerular filtration|glucose homeostasis|macrophage activation|negative regulation of macrophage …			R-RNO-392499,R-RNO-5683826	Metabolism of proteins|Surfactant metabolism
Adgrg1	3.62332	3.1706	2.89844	2.50587	2.35559	2.60392	3.77304	2.91072	2.66991	260326	adhesion G protein-coupled receptor G1	protein_coding	GO:0005576,GO:0097451,GO:0045121,GO:0005886,GO:0005518,GO:0050840,GO:0004930,GO:0008201,GO:0007189,GO:0001525,GO:0007420,GO:0007155,GO:0016477,GO:0007166,GO:0021801,GO:0021796,GO:0061484,GO:0021819,GO:0008285,GO:2001223,GO:0061351,GO:0045785,GO:2000179,GO:0035025,GO:0070528,GO:0007266,GO:0072520,GO:0010573	extracellular region|glial limiting end-foot|membrane raft|plasma membrane|collagen binding|extracellular matrix binding|G protein-coupled receptor activity|heparin binding|adenylate cyclase-activating G protein-coupled receptor signaling pathway|angiogenesis|brain development|cell adhesion|cell migration|cell surface receptor signaling pathway|cerebral cortex radial glia-guided migration|cerebra…					WP409	GPCRs other
Adgrg3	0	0.0352727	0	0	0	0	0.00906704	0	0	291854	adhesion G protein-coupled receptor G3	protein_coding	GO:0005886,GO:0004930,GO:0007189,GO:0030183,GO:0007166,GO:0007186,GO:0032792,GO:1901223,GO:0030334	plasma membrane|G protein-coupled receptor activity|adenylate cyclase-activating G protein-coupled receptor signaling pathway|B cell differentiation|cell surface receptor signaling pathway|G protein-coupled receptor signaling pathway|negative regulation of CREB transcription factor activity|negative regulation of NIK/NF-kappaB signaling|regulation of cell migration			R-RNO-168249,R-RNO-168256,R-RNO-6798695	Innate Immune System|Immune System|Neutrophil degranulation
Adgrg5	0.00486241	0	0	0.00526925	0.0206678	0	0	0	0	307645	adhesion G protein-coupled receptor G5	protein_coding	GO:0005886,GO:0004930,GO:0007189,GO:0007166	plasma membrane|G protein-coupled receptor activity|adenylate cyclase-activating G protein-coupled receptor signaling pathway|cell surface receptor signaling pathway
Adgrg6	2.86719	3.22704	3.23293	4.0082	4.47513	4.11638	3.35133	3.48449	3.27146	308376	adhesion G protein-coupled receptor G6	protein_coding	GO:0009986,GO:0005737,GO:0005886,GO:0005518,GO:0050840,GO:0004930,GO:0043236,GO:0007189,GO:0019933,GO:0007166,GO:0007186,GO:0060347,GO:0007005,GO:0042552,GO:0022011,GO:0014037	cell surface|cytoplasm|plasma membrane|collagen binding|extracellular matrix binding|G protein-coupled receptor activity|laminin binding|adenylate cyclase-activating G protein-coupled receptor signaling pathway|cAMP-mediated signaling|cell surface receptor signaling pathway|G protein-coupled receptor signaling pathway|heart trabecula formation|mitochondrion organization|myelination|myelination in…			R-RNO-1266738,R-RNO-9619665,R-RNO-9675108	Developmental Biology|EGR2 and SOX10-mediated initiation of Schwann cell myelination|Nervous system development
Adgrl1	12.1493	12.3466	13.0982	9.32205	9.11031	9.90088	11.3008	11.2299	10.6027	65096	adhesion G protein-coupled receptor L1	protein_coding	GO:0030424,GO:0098978,GO:0030426,GO:0043005,GO:0005886,GO:0014069,GO:0042734,GO:0045202,GO:0030246,GO:0050839,GO:0004930,GO:0016524,GO:0015643,GO:0007189,GO:0007420,GO:0035584,GO:0007166,GO:0007157,GO:0051965,GO:0090129	axon|glutamatergic synapse|growth cone|neuron projection|plasma membrane|postsynaptic density|presynaptic membrane|synapse|carbohydrate binding|cell adhesion molecule binding|G protein-coupled receptor activity|latrotoxin receptor activity|toxic substance binding|adenylate cyclase-activating G protein-coupled receptor signaling pathway|brain development|calcium-mediated signaling using intracellu…					WP378	GPCRs class B secretin like
Adgrl2	13.5437	13.7994	14.364	11.8476	10.7006	11.8575	13.8255	14.1039	13.3117	171447	adhesion G protein-coupled receptor L2	protein_coding	GO:0098978,GO:0043005,GO:0005886,GO:0045211,GO:0030246,GO:0004930,GO:0030165,GO:0007189,GO:0007420,GO:0007166,GO:0051965,GO:0009617,GO:0050808	glutamatergic synapse|neuron projection|plasma membrane|postsynaptic membrane|carbohydrate binding|G protein-coupled receptor activity|PDZ domain binding|adenylate cyclase-activating G protein-coupled receptor signaling pathway|brain development|cell surface receptor signaling pathway|positive regulation of synapse assembly|response to bacterium|synapse organization					WP378,WP409	GPCRs class B secretin like|GPCRs other
Adgrl3	0	0.0014433	0	0	0	0	0	0	0.015113	170641	adhesion G protein-coupled receptor L3	protein_coding	GO:0030424,GO:0005911,GO:0098978,GO:0005886,GO:0045211,GO:0098685,GO:0005509,GO:0030246,GO:0004930,GO:0007189,GO:0007420,GO:0007166,GO:0098742,GO:0031987,GO:0098880,GO:0001764,GO:0051965,GO:0042220,GO:0007416,GO:0050808	axon|cell-cell junction|glutamatergic synapse|plasma membrane|postsynaptic membrane|Schaffer collateral - CA1 synapse|calcium ion binding|carbohydrate binding|G protein-coupled receptor activity|adenylate cyclase-activating G protein-coupled receptor signaling pathway|brain development|cell surface receptor signaling pathway|cell-cell adhesion via plasma-membrane adhesion molecules|locomotion inv…					WP378,WP409	GPCRs class B secretin like|GPCRs other
Adgrv1	0	0.00131474	0	0.00144614	0	0.00139418	0.00135184	0.00271807	0	100362255	adhesion G protein-coupled receptor V1	protein_coding	GO:0009986,GO:0005737,GO:0005576,GO:0016020,GO:1990075,GO:0048471,GO:0032391,GO:0001917,GO:0005886,GO:0043235,GO:0002141,GO:0002142,GO:0032420,GO:0060171,GO:0045202,GO:1990696,GO:0010855,GO:0005509,GO:0004930,GO:0001965,GO:0016787,GO:0017022,GO:0007166,GO:0098609,GO:0071277,GO:0050910,GO:0051649,GO:0045184,GO:0048839,GO:0060113,GO:0060122,GO:0048496,GO:0007194,GO:0007399,GO:0050877,GO:0045494,GO:…	cell surface|cytoplasm|extracellular region|membrane|periciliary membrane compartment|perinuclear region of cytoplasm|photoreceptor connecting cilium|photoreceptor inner segment|plasma membrane|receptor complex|stereocilia ankle link|stereocilia ankle link complex|stereocilium|stereocilium membrane|synapse|USH2 complex|adenylate cyclase inhibitor activity|calcium ion binding|G protein-coupled rec…
Adh4	0	0	0	0	0	0	0	0	0.0199969	29646	alcohol dehydrogenase 4 (class II)%2C pi polypeptide	protein_coding	GO:0005829,GO:0004022,GO:0004024,GO:0004032,GO:0005503,GO:0019115,GO:0035276,GO:0051287,GO:0004745,GO:0003960,GO:0016620,GO:0019841,GO:0051903,GO:0008270,GO:0007568,GO:0046164,GO:0006066,GO:0006081,GO:0006067,GO:0006069,GO:0010430,GO:0046294,GO:0042698,GO:1901661,GO:0001523,GO:0042572	cytosol|alcohol dehydrogenase (NAD+) activity|alcohol dehydrogenase activity, zinc-dependent|alditol:NADP+ 1-oxidoreductase activity|all-trans retinal binding|benzaldehyde dehydrogenase [NAD(P)+] activity|ethanol binding|NAD binding|NAD-retinol dehydrogenase activity|NADPH:quinone reductase activity|oxidoreductase activity, acting on the aldehyde or oxo group of donors, NAD or NADP as acceptor|re…	rno00010,rno00620,rno00071,rno00350,rno00830,rno00980,rno00982,rno04936	Glycolysis / Gluconeogenesis|Pyruvate metabolism|Fatty acid degradation|Tyrosine metabolism|Retinol metabolism|Metabolism of xenobiotics by cytochrome P450|Drug metabolism - cytochrome P450|Alcoholic liver disease			WP1297,WP133	Retinol metabolism|Fatty acid omega oxidation
Adh5	56.452	55.5799	53.838	53.5386	48.6955	49.0826	49.8587	52.9149	47.8704	100145871	alcohol dehydrogenase 5 (class III)%2C chi polypeptide	protein_coding	GO:0005737,GO:0005829,GO:0005739,GO:0005634,GO:0004022,GO:0004024,GO:0005504,GO:0018467,GO:0042802,GO:0051903,GO:0106322,GO:0106321,GO:0008270,GO:0007568,GO:0006068,GO:0006069,GO:0010430,GO:0046294,GO:0018119,GO:0045777,GO:0003016,GO:0032496,GO:0051409,GO:0051775,GO:0001523	cytoplasm|cytosol|mitochondrion|nucleus|alcohol dehydrogenase (NAD+) activity|alcohol dehydrogenase activity, zinc-dependent|fatty acid binding|formaldehyde dehydrogenase activity|identical protein binding|S-(hydroxymethyl)glutathione dehydrogenase activity|S-(hydroxymethyl)glutathione dehydrogenase NAD activity|S-(hydroxymethyl)glutathione dehydrogenase NADP activity|zinc ion binding|aging|ethan…	rno00010,rno00620,rno00071,rno00350,rno00830,rno00980,rno00982,rno04936	Glycolysis / Gluconeogenesis|Pyruvate metabolism|Fatty acid degradation|Tyrosine metabolism|Retinol metabolism|Metabolism of xenobiotics by cytochrome P450|Drug metabolism - cytochrome P450|Alcoholic liver disease	R-RNO-1430728,R-RNO-211859,R-RNO-211945,R-RNO-71384	Metabolism|Biological oxidations|Phase I - Functionalization of compounds|Ethanol oxidation	WP1297,WP133	Retinol metabolism|Fatty acid omega oxidation
Adh7	0	0.062934	0.0393325	0.0138448	0.0678801	0.0133473	0.181189	0.0260218	0.0790787	171178	alcohol dehydrogenase 7 (class IV)%2C mu or sigma polypeptide	protein_coding	GO:0005829,GO:0004022,GO:0004024,GO:0004031,GO:0035276,GO:0042802,GO:0051287,GO:0004745,GO:0050153,GO:0048019,GO:0019841,GO:0008270,GO:0006068,GO:0006067,GO:0006069,GO:0010430,GO:0009617,GO:0045471,GO:0042573,GO:0001523,GO:0042572	cytosol|alcohol dehydrogenase (NAD+) activity|alcohol dehydrogenase activity, zinc-dependent|aldehyde oxidase activity|ethanol binding|identical protein binding|NAD binding|NAD-retinol dehydrogenase activity|omega-hydroxydecanoate dehydrogenase activity|receptor antagonist activity|retinol binding|zinc ion binding|ethanol catabolic process|ethanol metabolic process|ethanol oxidation|fatty acid om…	rno00010,rno00620,rno00071,rno00350,rno00830,rno00980,rno00982,rno04936	Glycolysis / Gluconeogenesis|Pyruvate metabolism|Fatty acid degradation|Tyrosine metabolism|Retinol metabolism|Metabolism of xenobiotics by cytochrome P450|Drug metabolism - cytochrome P450|Alcoholic liver disease	R-RNO-1430728,R-RNO-211859,R-RNO-211945,R-RNO-71384	Metabolism|Biological oxidations|Phase I - Functionalization of compounds|Ethanol oxidation	WP133	Fatty acid omega oxidation
Adhfe1	0.338294	0.510347	0.325466	0.492617	0.258377	0.408648	0.578297	0.322985	0.468955	362474	alcohol dehydrogenase%2C iron containing%2C 1	protein_coding	GO:0005739,GO:0004022,GO:0047988,GO:0046872,GO:0006539,GO:0006629	mitochondrion|alcohol dehydrogenase (NAD+) activity|hydroxyacid-oxoacid transhydrogenase activity|metal ion binding|glutamate catabolic process via 2-oxoglutarate|lipid metabolic process			R-RNO-1428517,R-RNO-1430728,R-RNO-71406,R-RNO-880009	The citric acid (TCA) cycle and respiratory electron transport|Metabolism|Pyruvate metabolism and Citric Acid (TCA) cycle|Interconversion of 2-oxoglutarate and 2-hydroxyglutarate
Adi1	9.37805	8.93002	7.65084	7.12241	8.23502	7.23541	8.18833	6.97312	8.31851	298934	acireductone dioxygenase 1	protein_coding	GO:0005737,GO:0005634,GO:0005886,GO:0010308,GO:0010309,GO:0005506,GO:0016151,GO:0016491,GO:0019509,GO:0006555	cytoplasm|nucleus|plasma membrane|acireductone dioxygenase (Ni2+-requiring) activity|acireductone dioxygenase [iron(II)-requiring] activity|iron ion binding|nickel cation binding|oxidoreductase activity|L-methionine salvage from methylthioadenosine|methionine metabolic process	rno00270	Cysteine and methionine metabolism	R-RNO-1237112,R-RNO-1430728,R-RNO-1614635,R-RNO-71291	Methionine salvage pathway|Metabolism|Sulfur amino acid metabolism|Metabolism of amino acids and derivatives
Adig	0	0.183608	0	0	0.0495097	0	0.0471976	0.0948974	0.0480647	100361007	adipogenin	protein_coding	GO:0005737,GO:0005811,GO:0016020,GO:0005634,GO:0050873,GO:0045600,GO:0007283,GO:0050872	cytoplasm|lipid droplet|membrane|nucleus|brown fat cell differentiation|positive regulation of fat cell differentiation|spermatogenesis|white fat cell differentiation
Adipoq	0.0165018	0.0162576	0	0	0.0701413	0	0	0.0504161	0	246253	adiponectin%2C C1Q and collagen domain containing	protein_coding	GO:0071944,GO:0009986,GO:0005581,GO:0005783,GO:0005615,GO:0048471,GO:0032991,GO:0005179,GO:0042802,GO:0042803,GO:0033691,GO:0005102,GO:0050873,GO:0071320,GO:0071872,GO:0032869,GO:0071466,GO:0007623,GO:0070994,GO:0006635,GO:0019395,GO:0010467,GO:0042593,GO:0006006,GO:0034383,GO:0045776,GO:0030336,GO:0120163,GO:2000279,GO:0045892,GO:0070373,GO:0045599,GO:0045721,GO:0030853,GO:0034115,GO:0046888,GO:…	cell periphery|cell surface|collagen trimer|endoplasmic reticulum|extracellular space|perinuclear region of cytoplasm|protein-containing complex|hormone activity|identical protein binding|protein homodimerization activity|sialic acid binding|signaling receptor binding|brown fat cell differentiation|cellular response to cAMP|cellular response to epinephrine stimulus|cellular response to insulin st…	rno04152,rno04920,rno03320,rno04211,rno04930,rno04936,rno04932	AMPK signaling pathway|Adipocytokine signaling pathway|PPAR signaling pathway|Longevity regulating pathway|Type II diabetes mellitus|Alcoholic liver disease|Non-alcoholic fatty liver disease	R-RNO-1430728,R-RNO-163680,R-RNO-163685	Metabolism|AMPK inhibits chREBP transcriptional activation activity|Integration of energy metabolism	WP155	Adipogenesis
Adipor1	83.5634	84.6912	91.1545	95.3031	93.2423	89.3137	86.0555	89.1254	85.0017	289036	adiponectin receptor 1	protein_coding	GO:0005886,GO:0097003,GO:0055100,GO:0042802,GO:0046872,GO:0019901,GO:0038023,GO:0033211,GO:0019395,GO:0042593,GO:0009755,GO:0033210,GO:0030308,GO:0010633,GO:0010719,GO:1901223,GO:0046426,GO:0120162,GO:0046628,GO:0046427,GO:0010906,GO:0019216	plasma membrane|adipokinetic hormone receptor activity|adiponectin binding|identical protein binding|metal ion binding|protein kinase binding|signaling receptor activity|adiponectin-activated signaling pathway|fatty acid oxidation|glucose homeostasis|hormone-mediated signaling pathway|leptin-mediated signaling pathway|negative regulation of cell growth|negative regulation of epithelial cell migra…	rno04152,rno04920,rno04211,rno04936,rno04932	AMPK signaling pathway|Adipocytokine signaling pathway|Longevity regulating pathway|Alcoholic liver disease|Non-alcoholic fatty liver disease	R-RNO-1430728,R-RNO-163680,R-RNO-163685	Metabolism|AMPK inhibits chREBP transcriptional activation activity|Integration of energy metabolism
Adipor2	29.7581	28.7579	31.1535	32.6613	34.1199	30.2515	27.8506	31.6611	26.8606	312670	adiponectin receptor 2	protein_coding	GO:0005886,GO:0097003,GO:0055100,GO:0042802,GO:0046872,GO:0038023,GO:0033211,GO:0071398,GO:0019395,GO:0007565,GO:0042593,GO:0007507,GO:0009755,GO:0030308,GO:0010629,GO:0061871,GO:0120162,GO:0046326,GO:0001934,GO:0014075,GO:0045471,GO:0009750,GO:0032496,GO:0007584,GO:0009410,GO:0061042	plasma membrane|adipokinetic hormone receptor activity|adiponectin binding|identical protein binding|metal ion binding|signaling receptor activity|adiponectin-activated signaling pathway|cellular response to fatty acid|fatty acid oxidation|female pregnancy|glucose homeostasis|heart development|hormone-mediated signaling pathway|negative regulation of cell growth|negative regulation of gene expres…	rno04152,rno04920,rno04211,rno04936,rno04932	AMPK signaling pathway|Adipocytokine signaling pathway|Longevity regulating pathway|Alcoholic liver disease|Non-alcoholic fatty liver disease	R-RNO-1430728,R-RNO-163680,R-RNO-163685	Metabolism|AMPK inhibits chREBP transcriptional activation activity|Integration of energy metabolism
Adissp	3.94981	4.44495	3.96293	5.08024	4.84697	4.69049	5.12287	4.9762	5.45566	311428	adipose secreted signaling protein	protein_coding	GO:0008157,GO:1901224,GO:0030511	protein phosphatase 1 binding|positive regulation of NIK/NF-kappaB signaling|positive regulation of transforming growth factor beta receptor signaling pathway
Adk	31.4363	33.2589	33.3615	28.5416	27.4242	29.7046	26.2458	29.6756	27.418	25368	adenosine kinase	protein_coding	GO:0005737,GO:0005829,GO:0005634,GO:0004001,GO:0005524,GO:0004136,GO:0046872,GO:0046085,GO:0006167,GO:0044209,GO:0032922,GO:0106383,GO:0006175,GO:0032263,GO:0016310,GO:0010613,GO:0042102,GO:0006144,GO:0006166,GO:0044342	cytoplasm|cytosol|nucleus|adenosine kinase activity|ATP binding|deoxyadenosine kinase activity|metal ion binding|adenosine metabolic process|AMP biosynthetic process|AMP salvage|circadian regulation of gene expression|dAMP salvage|dATP biosynthetic process|GMP salvage|phosphorylation|positive regulation of cardiac muscle hypertrophy|positive regulation of T cell proliferation|purine nucleobase me…	rno00230	Purine metabolism	R-RNO-1430728,R-RNO-15869,R-RNO-74217,R-RNO-8956321,R-RNO-9748784,R-RNO-9755088	Metabolism|Metabolism of nucleotides|Purine salvage|Nucleotide salvage|Drug ADME|Ribavirin ADME
Adm	4.23204	4.09594	2.39152	5.5761	4.63578	5.2199	6.17568	4.72759	5.01976	25026	adrenomedullin	protein_coding	GO:0005737,GO:0005615,GO:0031700,GO:0005179,GO:0007189,GO:1990410,GO:0007568,GO:0097647,GO:0008209,GO:0031100,GO:0060670,GO:0055074,GO:0019933,GO:0008283,GO:0048589,GO:0007565,GO:0002031,GO:0007507,GO:0046879,GO:0008285,GO:0043116,GO:0045906,GO:0001843,GO:0031102,GO:0042475,GO:0045766,GO:0043065,GO:0008284,GO:0007204,GO:0010460,GO:2001214,GO:0031623,GO:0003073,GO:0002026,GO:0035809,GO:0009409,GO:…	cytoplasm|extracellular space|adrenomedullin receptor binding|hormone activity|adenylate cyclase-activating G protein-coupled receptor signaling pathway|adrenomedullin receptor signaling pathway|aging|amylin receptor signaling pathway|androgen metabolic process|animal organ regeneration|branching involved in labyrinthine layer morphogenesis|calcium ion homeostasis|cAMP-mediated signaling|cell pop…	rno04080,rno04270	Neuroactive ligand-receptor interaction|Vascular smooth muscle contraction	R-RNO-162582,R-RNO-372790,R-RNO-373080,R-RNO-419812,R-RNO-500792	Signal Transduction|Signaling by GPCR|Class B/2 (Secretin family receptors)|Calcitonin-like ligand receptors|GPCR ligand binding	WP140	Myometrial relaxation and contraction pathways
Adm2	0.0242573	0.119492	0	0.394304	0.592862	0.177396	0.294875	0.0988143	0.250243	399475	adrenomedullin 2	protein_coding	GO:0005576,GO:0005179,GO:0044877,GO:0007189,GO:0001525,GO:0007586,GO:0007631,GO:0045776,GO:0045766,GO:0010628,GO:0010460,GO:0006468,GO:0003073	extracellular region|hormone activity|protein-containing complex binding|adenylate cyclase-activating G protein-coupled receptor signaling pathway|angiogenesis|digestion|feeding behavior|negative regulation of blood pressure|positive regulation of angiogenesis|positive regulation of gene expression|positive regulation of heart rate|protein phosphorylation|regulation of systemic arterial blood pre…	rno04080,rno04270	Neuroactive ligand-receptor interaction|Vascular smooth muscle contraction	R-RNO-162582,R-RNO-372790,R-RNO-373080,R-RNO-419812,R-RNO-500792	Signal Transduction|Signaling by GPCR|Class B/2 (Secretin family receptors)|Calcitonin-like ligand receptors|GPCR ligand binding
Adnp	7.81025	8.07517	7.76203	6.7822	6.63771	7.08066	7.18005	7.26916	6.44931	64622	activity-dependent neuroprotector homeobox	protein_coding	GO:0030424,GO:0005694,GO:0005737,GO:0030425,GO:0005615,GO:0043025,GO:0005634,GO:0090575,GO:0008013,GO:0048487,GO:0003682,GO:0005507,GO:0000981,GO:0042277,GO:0000977,GO:0032147,GO:0033484,GO:0031668,GO:0019934,GO:0044849,GO:0010629,GO:0043524,GO:0032091,GO:0001933,GO:0050805,GO:0051402,GO:0030182,GO:0045773,GO:0090263,GO:0010976,GO:0050731,GO:0051965,GO:0010468,GO:0010835,GO:0006357,GO:0009743,GO:…	axon|chromosome|cytoplasm|dendrite|extracellular space|neuronal cell body|nucleus|RNA polymerase II transcription regulator complex|beta-catenin binding|beta-tubulin binding|chromatin binding|copper ion binding|DNA-binding transcription factor activity, RNA polymerase II-specific|peptide binding|RNA polymerase II transcription regulatory region sequence-specific DNA binding|activation of protein …							Homeobox	Homeobox
Adnp2	9.30823	8.92188	9.0979	8.78167	8.81356	8.90383	9.15922	8.34969	8.73315	307236	ADNP homeobox 2	protein_coding	GO:0005634,GO:0003677,GO:0046872,GO:0034599,GO:0071300,GO:0060548,GO:0030182,GO:0030307,GO:0010468	nucleus|DNA binding|metal ion binding|cellular response to oxidative stress|cellular response to retinoic acid|negative regulation of cell death|neuron differentiation|positive regulation of cell growth|regulation of gene expression							Others	Others
Ado	7.32173	8.32481	9.57942	6.83169	5.66481	7.23325	7.10327	6.39766	6.59481	309732	2-aminoethanethiol dioxygenase	protein_coding	GO:0005739,GO:0047800,GO:0005506,GO:0071456	mitochondrion|cysteamine dioxygenase activity|iron ion binding|cellular response to hypoxia	rno00430	Taurine and hypotaurine metabolism
Adora1	2.98962	2.64899	2.18523	1.48234	1.30871	1.82195	3.2285	3.11642	3.06474	29290	adenosine A1 receptor	protein_coding	GO:0032279,GO:0030673,GO:0016323,GO:0044305,GO:0044297,GO:0030425,GO:0043197,GO:0012505,GO:0005783,GO:0043025,GO:0005886,GO:0014069,GO:0045211,GO:0048786,GO:0042734,GO:0045202,GO:0043195,GO:0001609,GO:0004930,GO:0001664,GO:0031683,GO:0031072,GO:0032795,GO:0046982,GO:0044877,GO:0001883,GO:0007193,GO:0050890,GO:0050965,GO:0060079,GO:0055089,GO:0007186,GO:0050900,GO:0016042,GO:0060292,GO:0070254,GO:…	asymmetric synapse|axolemma|basolateral plasma membrane|calyx of Held|cell body|dendrite|dendritic spine|endomembrane system|endoplasmic reticulum|neuronal cell body|plasma membrane|postsynaptic density|postsynaptic membrane|presynaptic active zone|presynaptic membrane|synapse|terminal bouton|G protein-coupled adenosine receptor activity|G protein-coupled receptor activity|G protein-coupled recep…	rno04071,rno04024,rno04022,rno04080,rno04923,rno04924,rno05032	Sphingolipid signaling pathway|cAMP signaling pathway|cGMP-PKG signaling pathway|Neuroactive ligand-receptor interaction|Regulation of lipolysis in adipocytes|Renin secretion|Morphine addiction	R-RNO-162582,R-RNO-372790,R-RNO-373076,R-RNO-388396,R-RNO-417973,R-RNO-418038,R-RNO-418594,R-RNO-500792	Signal Transduction|Signaling by GPCR|Class A/1 (Rhodopsin-like receptors)|GPCR downstream signalling|Adenosine P1 receptors|Nucleotide-like (purinergic) receptors|G alpha (i) signalling events|GPCR ligand binding	WP473,WP502	GPCRs class A rhodopsin like|Nucleotide GPCRs
Adora2a	0.00408956	0	0	0	0.0173828	0	0.0124283	0	0.00421887	25369	adenosine A2a receptor	protein_coding	GO:0032279,GO:0030673,GO:0030424,GO:0030425,GO:0012505,GO:0098978,GO:0000139,GO:0016020,GO:0043025,GO:0005886,GO:0014069,GO:0045211,GO:0048786,GO:0042734,GO:0051393,GO:0019899,GO:0001609,GO:0004930,GO:0042802,GO:0008289,GO:0044877,GO:0031802,GO:0007189,GO:0097190,GO:0048143,GO:0042755,GO:0060079,GO:0001973,GO:0007186,GO:0060080,GO:0007626,GO:0051899,GO:0046636,GO:0008285,GO:0043154,GO:0050728,GO:…	asymmetric synapse|axolemma|axon|dendrite|endomembrane system|glutamatergic synapse|Golgi membrane|membrane|neuronal cell body|plasma membrane|postsynaptic density|postsynaptic membrane|presynaptic active zone|presynaptic membrane|alpha-actinin binding|enzyme binding|G protein-coupled adenosine receptor activity|G protein-coupled receptor activity|identical protein binding|lipid binding|protein-c…	rno04015,rno04020,rno04024,rno04080,rno04270,rno05012,rno05034	Rap1 signaling pathway|Calcium signaling pathway|cAMP signaling pathway|Neuroactive ligand-receptor interaction|Vascular smooth muscle contraction|Parkinson disease|Alcoholism	R-RNO-162582,R-RNO-372790,R-RNO-373076,R-RNO-392499,R-RNO-417973,R-RNO-418038,R-RNO-500792,R-RNO-5683826	Signal Transduction|Signaling by GPCR|Class A/1 (Rhodopsin-like receptors)|Metabolism of proteins|Adenosine P1 receptors|Nucleotide-like (purinergic) receptors|GPCR ligand binding|Surfactant metabolism	WP409,WP473,WP502	GPCRs other|GPCRs class A rhodopsin like|Nucleotide GPCRs
Adora2b	0.140382	0.152135	0.172875	0.152128	0.119339	0.131995	0.284416	0.0571857	0.318605	29316	adenosine A2B receptor	protein_coding	GO:0009986,GO:0098978,GO:0005886,GO:0098793,GO:0098685,GO:0045202,GO:0001609,GO:0004930,GO:0007189,GO:0031668,GO:0019934,GO:0007186,GO:0043303,GO:0008285,GO:0032966,GO:0043950,GO:0033605,GO:0008284,GO:0010753,GO:0032722,GO:0002882,GO:0010595,GO:0001938,GO:0031284,GO:0032755,GO:0043306,GO:0010701,GO:0010893,GO:0010575,GO:0099171,GO:0010906,GO:2000300,GO:0060087,GO:1990776,GO:0042311	cell surface|glutamatergic synapse|plasma membrane|presynapse|Schaffer collateral - CA1 synapse|synapse|G protein-coupled adenosine receptor activity|G protein-coupled receptor activity|adenylate cyclase-activating G protein-coupled receptor signaling pathway|cellular response to extracellular stimulus|cGMP-mediated signaling|G protein-coupled receptor signaling pathway|mast cell degranulation|ne…	rno04015,rno04020,rno04080,rno04270,rno05034	Rap1 signaling pathway|Calcium signaling pathway|Neuroactive ligand-receptor interaction|Vascular smooth muscle contraction|Alcoholism	R-RNO-162582,R-RNO-372790,R-RNO-373076,R-RNO-392499,R-RNO-417973,R-RNO-418038,R-RNO-500792,R-RNO-5683826	Signal Transduction|Signaling by GPCR|Class A/1 (Rhodopsin-like receptors)|Metabolism of proteins|Adenosine P1 receptors|Nucleotide-like (purinergic) receptors|GPCR ligand binding|Surfactant metabolism	WP473,WP502,WP5057	GPCRs class A rhodopsin like|Nucleotide GPCRs|Burn wound healing
Adora3	0	0	0	0	0	0	0	0	0.0105106	100911796	adenosine A3 receptor	protein_coding	GO:0031594,GO:0005886,GO:0042734,GO:0098685,GO:0045202,GO:0001609,GO:0004930,GO:0019722,GO:0001973,GO:0007186,GO:0002553,GO:0043303,GO:0070254,GO:0030336,GO:0008285,GO:0032088,GO:0014065,GO:0050850,GO:0050729,GO:0002687,GO:0043306,GO:0070257,GO:0014068,GO:0099171,GO:0014061	neuromuscular junction|plasma membrane|presynaptic membrane|Schaffer collateral - CA1 synapse|synapse|G protein-coupled adenosine receptor activity|G protein-coupled receptor activity|calcium-mediated signaling|G protein-coupled adenosine receptor signaling pathway|G protein-coupled receptor signaling pathway|histamine secretion by mast cell|mast cell degranulation|mucus secretion|negative regula…	rno04071,rno04022,rno04080	Sphingolipid signaling pathway|cGMP-PKG signaling pathway|Neuroactive ligand-receptor interaction	R-RNO-162582,R-RNO-372790,R-RNO-373076,R-RNO-388396,R-RNO-417973,R-RNO-418038,R-RNO-418594,R-RNO-500792	Signal Transduction|Signaling by GPCR|Class A/1 (Rhodopsin-like receptors)|GPCR downstream signalling|Adenosine P1 receptors|Nucleotide-like (purinergic) receptors|G alpha (i) signalling events|GPCR ligand binding	WP409,WP473,WP502	GPCRs other|GPCRs class A rhodopsin like|Nucleotide GPCRs
Adpgk	9.40482	9.59587	9.73236	13.3219	12.5185	12.39	13.4918	13.4531	12.5803	315722	ADP-dependent glucokinase	protein_coding	GO:0005783,GO:0005576,GO:0043843,GO:0046872,GO:0005975,GO:0006006,GO:0006096	endoplasmic reticulum|extracellular region|ADP-specific glucokinase activity|metal ion binding|carbohydrate metabolic process|glucose metabolic process|glycolytic process	rno00010	Glycolysis / Gluconeogenesis	R-RNO-1430728,R-RNO-70171,R-RNO-70326,R-RNO-71387	Metabolism|Glycolysis|Glucose metabolism|Metabolism of carbohydrates
Adprh	37.1989	31.6376	33.2764	31.9589	30.7934	30.9295	34.6376	33.5305	36.2145	25371	ADP-ribosylarginine hydrolase	protein_coding	GO:0005829,GO:0005615,GO:0003875,GO:0000287,GO:0030955,GO:0051725,GO:0036211	cytosol|extracellular space|ADP-ribosylarginine hydrolase activity|magnesium ion binding|potassium ion binding|protein de-ADP-ribosylation|protein modification process
Adprhl1	1.89279	2.02785	1.99624	1.34436	1.50633	1.20188	1.38286	1.29008	1.31359	290880	ADP-ribosylhydrolase like 1	protein_coding	GO:0030017,GO:0003875,GO:0005096,GO:0000287,GO:0090630,GO:0003242,GO:0055003,GO:0051725	sarcomere|ADP-ribosylarginine hydrolase activity|GTPase activator activity|magnesium ion binding|activation of GTPase activity|cardiac chamber ballooning|cardiac myofibril assembly|protein de-ADP-ribosylation
Adprm	9.55214	7.6427	9.38674	9.41034	10.7451	8.42705	8.81627	10.5533	9.65508	287406	ADP-ribose/CDP-alcohol diphosphatase%2C manganese-dependent	protein_coding	GO:0008663,GO:0047631,GO:0047734,GO:0030145	2',3'-cyclic-nucleotide 2'-phosphodiesterase activity|ADP-ribose diphosphatase activity|CDP-glycerol diphosphatase activity|manganese ion binding	rno00564,rno00230	Glycerophospholipid metabolism|Purine metabolism	R-RNO-1430728,R-RNO-15869,R-RNO-2393930,R-RNO-74259,R-RNO-8956319	Metabolism|Metabolism of nucleotides|Phosphate bond hydrolysis by NUDT proteins|Purine catabolism|Nucleotide catabolism
Adprs	38.3994	36.0727	42.4805	42.016	34.3061	37.9117	37.3424	34.6642	38.4287	362600	ADP-ribosylserine hydrolase	protein_coding	GO:0005737,GO:0005759,GO:0005739,GO:0016604,GO:0005654,GO:0005634,GO:0090734,GO:0140292,GO:0004553,GO:0000287,GO:0061463,GO:0004649,GO:0071451,GO:0006281,GO:0060546,GO:0140290	cytoplasm|mitochondrial matrix|mitochondrion|nuclear body|nucleoplasm|nucleus|site of DNA damage|ADP-ribosylserine hydrolase activity|hydrolase activity, hydrolyzing O-glycosyl compounds|magnesium ion binding|O-acetyl-ADP-ribose deacetylase activity|poly(ADP-ribose) glycohydrolase activity|cellular response to superoxide|DNA repair|negative regulation of necroptotic process|peptidyl-serine ADP-de…	rno03410	Base excision repair	R-RNO-110362,R-RNO-110373,R-RNO-73884,R-RNO-73894,R-RNO-73933	POLB-Dependent Long Patch Base Excision Repair|Resolution of AP sites via the multiple-nucleotide patch replacement pathway|Base Excision Repair|DNA Repair|Resolution of Abasic Sites (AP sites)
Adra1b	1.05961	1.19961	1.06832	0.6245	0.395081	0.504952	0.583778	0.757269	0.479437	24173	adrenoceptor alpha 1B	protein_coding	GO:0005901,GO:0005737,GO:0014704,GO:0016020,GO:0031965,GO:0005634,GO:0005886,GO:0030315,GO:0004937,GO:0004930,GO:0046982,GO:0071880,GO:0071875,GO:0007512,GO:0048148,GO:0001974,GO:0061049,GO:0007267,GO:0042593,GO:0005980,GO:0007626,GO:0010259,GO:0045818,GO:0035024,GO:0150099,GO:0035265,GO:0007200,GO:0007204,GO:0045819,GO:0001996,GO:0043410,GO:0001997,GO:0045907,GO:0008217,GO:0055117,GO:0001975,GO:…	caveola|cytoplasm|intercalated disc|membrane|nuclear membrane|nucleus|plasma membrane|T-tubule|alpha1-adrenergic receptor activity|G protein-coupled receptor activity|protein heterodimerization activity|adenylate cyclase-activating adrenergic receptor signaling pathway|adrenergic receptor signaling pathway|adult heart development|behavioral response to cocaine|blood vessel remodeling|cell growth …	rno04020,rno04022,rno04080,rno04261,rno04270,rno04970	Calcium signaling pathway|cGMP-PKG signaling pathway|Neuroactive ligand-receptor interaction|Adrenergic signaling in cardiomyocytes|Vascular smooth muscle contraction|Salivary secretion			WP276,WP473	Monoamine GPCRs|GPCRs class A rhodopsin like
Adra1d	0	0.00867405	0	0	0	0.00919814	0	0	0.0090827	29413	adrenoceptor alpha 1D	protein_coding	GO:0005829,GO:0005886,GO:0004937,GO:0004930,GO:0042802,GO:0071880,GO:0071875,GO:0007568,GO:0007267,GO:0060073,GO:0010259,GO:0001986,GO:0150099,GO:0001994,GO:0007200,GO:0007204,GO:0001996,GO:0043410,GO:0045907,GO:0008217	cytosol|plasma membrane|alpha1-adrenergic receptor activity|G protein-coupled receptor activity|identical protein binding|adenylate cyclase-activating adrenergic receptor signaling pathway|adrenergic receptor signaling pathway|aging|cell-cell signaling|micturition|multicellular organism aging|negative regulation of the force of heart contraction involved in baroreceptor response to increased syst…	rno04020,rno04022,rno04080,rno04261,rno04270,rno04970	Calcium signaling pathway|cGMP-PKG signaling pathway|Neuroactive ligand-receptor interaction|Adrenergic signaling in cardiomyocytes|Vascular smooth muscle contraction|Salivary secretion	R-RNO-162582,R-RNO-372790,R-RNO-373076,R-RNO-375280,R-RNO-388396,R-RNO-390696,R-RNO-416476,R-RNO-416482,R-RNO-500792	Signal Transduction|Signaling by GPCR|Class A/1 (Rhodopsin-like receptors)|Amine ligand-binding receptors|GPCR downstream signalling|Adrenoceptors|G alpha (q) signalling events|G alpha (12/13) signalling events|GPCR ligand binding	WP276,WP409,WP473	Monoamine GPCRs|GPCRs other|GPCRs class A rhodopsin like
Adra2a	0	0.0363808	0.00947388	0	0.00981002	0.0192895	0.0187038	0.028205	0.0571422	25083	adrenoceptor alpha 2A	protein_coding	GO:0043679,GO:0005737,GO:0098691,GO:0098982,GO:0098978,GO:0043025,GO:0005886,GO:0098839,GO:0045211,GO:0098793,GO:0048787,GO:0043235,GO:0045202,GO:0010855,GO:0004935,GO:0031696,GO:0004938,GO:0051379,GO:0004930,GO:0032795,GO:0051380,GO:0099104,GO:0046982,GO:0042803,GO:0019901,GO:0031996,GO:0032147,GO:0032148,GO:0002526,GO:0071880,GO:0071881,GO:0071875,GO:0032870,GO:0006260,GO:0042596,GO:0007565,GO:…	axon terminus|cytoplasm|dopaminergic synapse|GABA-ergic synapse|glutamatergic synapse|neuronal cell body|plasma membrane|postsynaptic density membrane|postsynaptic membrane|presynapse|presynaptic active zone membrane|receptor complex|synapse|adenylate cyclase inhibitor activity|adrenergic receptor activity|alpha-2C adrenergic receptor binding|alpha2-adrenergic receptor activity|epinephrine bindin…	rno04022,rno04080	cGMP-PKG signaling pathway|Neuroactive ligand-receptor interaction	R-RNO-109582,R-RNO-1430728,R-RNO-162582,R-RNO-163685,R-RNO-372790,R-RNO-373076,R-RNO-375280,R-RNO-388396,R-RNO-390696,R-RNO-392023,R-RNO-392499,R-RNO-400042,R-RNO-418594,R-RNO-418597,R-RNO-422356,R-RNO-500792,R-RNO-5683826,R-RNO-76002,R-RNO-76009	Hemostasis|Metabolism|Signal Transduction|Integration of energy metabolism|Signaling by GPCR|Class A/1 (Rhodopsin-like receptors)|Amine ligand-binding receptors|GPCR downstream signalling|Adrenoceptors|Adrenaline signalling through Alpha-2 adrenergic receptor|Metabolism of proteins|Adrenaline,noradrenaline inhibits insulin secretion|G alpha (i) signalling events|G alpha (z) signalling events|Regu…	WP276,WP473	Monoamine GPCRs|GPCRs class A rhodopsin like
Adra2b	0.319475	0.144784	0.301624	0.0830894	0.122214	0.347115	0.155343	0.143155	0.21752	24174	adrenoceptor alpha 2B	protein_coding	GO:0009986,GO:0005829,GO:0043231,GO:0016020,GO:0005886,GO:0004935,GO:0004938,GO:0051379,GO:0004930,GO:0032148,GO:0071880,GO:0071875,GO:0001525,GO:0007565,GO:0007186,GO:0000165,GO:0030168,GO:0045777,GO:0043410,GO:0045666,GO:0070474,GO:0035624,GO:0003056	cell surface|cytosol|intracellular membrane-bounded organelle|membrane|plasma membrane|adrenergic receptor activity|alpha2-adrenergic receptor activity|epinephrine binding|G protein-coupled receptor activity|activation of protein kinase B activity|adenylate cyclase-activating adrenergic receptor signaling pathway|adrenergic receptor signaling pathway|angiogenesis|female pregnancy|G protein-couple…	rno04022,rno04080	cGMP-PKG signaling pathway|Neuroactive ligand-receptor interaction	R-RNO-109582,R-RNO-162582,R-RNO-372790,R-RNO-373076,R-RNO-375280,R-RNO-388396,R-RNO-390696,R-RNO-392023,R-RNO-418594,R-RNO-418597,R-RNO-500792,R-RNO-76002,R-RNO-76009	Hemostasis|Signal Transduction|Signaling by GPCR|Class A/1 (Rhodopsin-like receptors)|Amine ligand-binding receptors|GPCR downstream signalling|Adrenoceptors|Adrenaline signalling through Alpha-2 adrenergic receptor|G alpha (i) signalling events|G alpha (z) signalling events|GPCR ligand binding|Platelet activation, signaling and aggregation|Platelet Aggregation (Plug Formation)	WP276,WP473	Monoamine GPCRs|GPCRs class A rhodopsin like
Adrb1	0.0085851	0	0	0	0	0	0	0	0	24925	adrenoceptor beta 1	protein_coding	GO:0005737,GO:0005769,GO:0043231,GO:0016020,GO:0098992,GO:0005634,GO:0005886,GO:0098794,GO:0098685,GO:0031694,GO:0043176,GO:0004940,GO:0099579,GO:0004930,GO:0005085,GO:0030165,GO:0046982,GO:0071880,GO:0007189,GO:0007568,GO:0006915,GO:0050873,GO:0007268,GO:0002024,GO:0042596,GO:0007186,GO:0005980,GO:0031649,GO:0060080,GO:0055088,GO:0007613,GO:0040015,GO:0045986,GO:0035811,GO:0002025,GO:0045762,GO:…	cytoplasm|early endosome|intracellular membrane-bounded organelle|membrane|neuronal dense core vesicle|nucleus|plasma membrane|postsynapse|Schaffer collateral - CA1 synapse|alpha-2A adrenergic receptor binding|amine binding|beta1-adrenergic receptor activity|G protein-coupled neurotransmitter receptor activity involved in regulation of postsynaptic membrane potential|G protein-coupled receptor ac…	rno04020,rno04024,rno04022,rno04080,rno04540,rno04923,rno04924,rno04261,rno04970,rno05207,rno05414	Calcium signaling pathway|cAMP signaling pathway|cGMP-PKG signaling pathway|Neuroactive ligand-receptor interaction|Gap junction|Regulation of lipolysis in adipocytes|Renin secretion|Adrenergic signaling in cardiomyocytes|Salivary secretion|Chemical carcinogenesis - receptor activation|Dilated cardiomyopathy	R-RNO-162582,R-RNO-372790,R-RNO-373076,R-RNO-375280,R-RNO-390696,R-RNO-500792	Signal Transduction|Signaling by GPCR|Class A/1 (Rhodopsin-like receptors)|Amine ligand-binding receptors|Adrenoceptors|GPCR ligand binding	WP276,WP473	Monoamine GPCRs|GPCRs class A rhodopsin like
Adrb2	0.0253141	0.286804	0.0129889	0.0822963	0.0134498	0.0661158	0.0641084	0.0515595	0.117515	24176	adrenoceptor beta 2	protein_coding	GO:0016324,GO:0030424,GO:0005901,GO:0005737,GO:0030425,GO:0043197,GO:0005769,GO:0005768,GO:0098978,GO:0005794,GO:0043231,GO:0016020,GO:0032809,GO:0098992,GO:0005634,GO:0005886,GO:0045211,GO:0098793,GO:0043235,GO:0042383,GO:0098685,GO:0008179,GO:0001540,GO:0031713,GO:0004941,GO:0019899,GO:0051379,GO:0004930,GO:0001965,GO:0042802,GO:0035255,GO:0051380,GO:0030165,GO:0015459,GO:0042803,GO:0051721,GO:…	apical plasma membrane|axon|caveola|cytoplasm|dendrite|dendritic spine|early endosome|endosome|glutamatergic synapse|Golgi apparatus|intracellular membrane-bounded organelle|membrane|neuronal cell body membrane|neuronal dense core vesicle|nucleus|plasma membrane|postsynaptic membrane|presynapse|receptor complex|sarcolemma|Schaffer collateral - CA1 synapse|adenylate cyclase binding|amyloid-beta bi…	rno04020,rno04024,rno04022,rno04080,rno04923,rno04924,rno04261,rno04970,rno05207	Calcium signaling pathway|cAMP signaling pathway|cGMP-PKG signaling pathway|Neuroactive ligand-receptor interaction|Regulation of lipolysis in adipocytes|Renin secretion|Adrenergic signaling in cardiomyocytes|Salivary secretion|Chemical carcinogenesis - receptor activation			WP1488,WP1963	CFTR activity in the plasma membrane|Glucocorticoid effect on target gene expression
Adrb3	0	0.00587132	0	0	0	0	0	0	0	25645	adrenoceptor beta 3	protein_coding	GO:0016020,GO:0005634,GO:0005886,GO:0043235,GO:0031699,GO:0004939,GO:0015052,GO:0051379,GO:0004930,GO:0051380,GO:0042803,GO:0007190,GO:0071880,GO:0007189,GO:0007568,GO:0050873,GO:0002024,GO:0042755,GO:0031649,GO:0040015,GO:0002025,GO:0120162,GO:0043410,GO:0046677,GO:0009409	membrane|nucleus|plasma membrane|receptor complex|beta-3 adrenergic receptor binding|beta-adrenergic receptor activity|beta3-adrenergic receptor activity|epinephrine binding|G protein-coupled receptor activity|norepinephrine binding|protein homodimerization activity|activation of adenylate cyclase activity|adenylate cyclase-activating adrenergic receptor signaling pathway|adenylate cyclase-activa…	rno04020,rno04022,rno04080,rno04923,rno04924,rno04970,rno04714,rno05207	Calcium signaling pathway|cGMP-PKG signaling pathway|Neuroactive ligand-receptor interaction|Regulation of lipolysis in adipocytes|Renin secretion|Salivary secretion|Thermogenesis|Chemical carcinogenesis - receptor activation	R-RNO-162582,R-RNO-372790,R-RNO-373076,R-RNO-375280,R-RNO-390696,R-RNO-500792	Signal Transduction|Signaling by GPCR|Class A/1 (Rhodopsin-like receptors)|Amine ligand-binding receptors|Adrenoceptors|GPCR ligand binding	WP276,WP473	Monoamine GPCRs|GPCRs class A rhodopsin like
Adrm1	99.5455	99.2661	110.432	98.449	100.765	100.862	100.254	93.1267	101.909	65138	ADRM1 26S proteasome ubiquitin receptor	protein_coding	GO:0005829,GO:0005654,GO:0005886,GO:0000502,GO:0008541,GO:0061133,GO:0140678,GO:0002020,GO:0070628,GO:0043130,GO:0060612,GO:0042699,GO:0048477,GO:0001541,GO:0060399,GO:0043248,GO:0033081,GO:0072520,GO:0060009,GO:0007286,GO:0048538,GO:0006368,GO:0006511	cytosol|nucleoplasm|plasma membrane|proteasome complex|proteasome regulatory particle, lid subcomplex|endopeptidase activator activity|molecular function inhibitor activity|protease binding|proteasome binding|ubiquitin binding|adipose tissue development|follicle-stimulating hormone signaling pathway|oogenesis|ovarian follicle development|positive regulation of growth hormone receptor signaling pa…	rno03050,rno05169,rno05010,rno05012,rno05014,rno05016,rno05017,rno05020,rno05022	Proteasome|Epstein-Barr virus infection|Alzheimer disease|Parkinson disease|Amyotrophic lateral sclerosis|Huntington disease|Spinocerebellar ataxia|Prion disease|Pathways of neurodegeneration - multiple diseases	R-RNO-392499,R-RNO-5688426,R-RNO-5689603,R-RNO-5689880,R-RNO-597592	Metabolism of proteins|Deubiquitination|UCH proteinases|Ub-specific processing proteases|Post-translational protein modification
Adsl	39.5216	39.067	39.5127	39.503	35.1098	37.0885	37.3827	39.6694	38.5197	315150	adenylosuccinate lyase	protein_coding	GO:0005829,GO:0005739,GO:0032991,GO:0070626,GO:0042802,GO:0004018,GO:0044208,GO:0006189,GO:0097294,GO:0009060,GO:0006167,GO:0044209,GO:0006177,GO:0006163,GO:0001666,GO:0014850,GO:0007584,GO:0042594,GO:0009156	cytosol|mitochondrion|protein-containing complex|(S)-2-(5-amino-1-(5-phospho-D-ribosyl)imidazole-4-carboxamido) succinate lyase (fumarate-forming) activity|identical protein binding|N6-(1,2-dicarboxyethyl)AMP AMP-lyase (fumarate-forming) activity|'de novo' AMP biosynthetic process|'de novo' IMP biosynthetic process|'de novo' XMP biosynthetic process|aerobic respiration|AMP biosynthetic process|AM…	rno00230,rno00250	Purine metabolism|Alanine, aspartate and glutamate metabolism			WP146	Nucleotide metabolism
Adss	64.0398	61.3162	64.7888	60.2929	55.3778	60.9246	60.3128	61.0692	56.4407	289276	adenylosuccinate synthase	protein_coding	GO:0005737,GO:0005829,GO:0005739,GO:0004019,GO:0005525,GO:0000287,GO:0044208,GO:0006167,GO:0044209,GO:0006531,GO:0071257,GO:0046040,GO:0006164,GO:0060359,GO:0014074	cytoplasm|cytosol|mitochondrion|adenylosuccinate synthase activity|GTP binding|magnesium ion binding|'de novo' AMP biosynthetic process|AMP biosynthetic process|AMP salvage|aspartate metabolic process|cellular response to electrical stimulus|IMP metabolic process|purine nucleotide biosynthetic process|response to ammonium ion|response to purine-containing compound	rno00230,rno00250	Purine metabolism|Alanine, aspartate and glutamate metabolism	R-RNO-1430728,R-RNO-15869,R-RNO-73817,R-RNO-8956320	Metabolism|Metabolism of nucleotides|Purine ribonucleoside monophosphate biosynthesis|Nucleotide biosynthesis	WP146	Nucleotide metabolism
Adss1	0.0538715	0.0398057	0	0	0.114491	0.112562	0.163717	0.109725	0.0138937	684425	adenylosuccinate synthase 1	protein_coding	GO:0005737,GO:0016020,GO:0051015,GO:0004019,GO:0005525,GO:0003924,GO:0042802,GO:0000287,GO:0044208,GO:0006167,GO:0044209,GO:0006531,GO:0046040,GO:0006163,GO:0009168	cytoplasm|membrane|actin filament binding|adenylosuccinate synthase activity|GTP binding|GTPase activity|identical protein binding|magnesium ion binding|'de novo' AMP biosynthetic process|AMP biosynthetic process|AMP salvage|aspartate metabolic process|IMP metabolic process|purine nucleotide metabolic process|purine ribonucleoside monophosphate biosynthetic process	rno00230,rno00250	Purine metabolism|Alanine, aspartate and glutamate metabolism	R-RNO-1430728,R-RNO-15869,R-RNO-73817,R-RNO-8956320	Metabolism|Metabolism of nucleotides|Purine ribonucleoside monophosphate biosynthesis|Nucleotide biosynthesis
Adtrp	0	0	0	0.0200156	0	0.0192964	0	0	0.0190542	361228	androgen-dependent TFPI-regulating protein	protein_coding	GO:0005901,GO:0009986,GO:0012505,GO:0016020,GO:0016787,GO:0002042,GO:0140052,GO:0071383,GO:0042758,GO:0030195,GO:0003332,GO:1903038,GO:0002686,GO:2000402,GO:0050709,GO:0010628,GO:0001934,GO:0043491	caveola|cell surface|endomembrane system|membrane|hydrolase activity|cell migration involved in sprouting angiogenesis|cellular response to oxidised low-density lipoprotein particle stimulus|cellular response to steroid hormone stimulus|long-chain fatty acid catabolic process|negative regulation of blood coagulation|negative regulation of extracellular matrix constituent secretion|negative regula…
Aebp1	1.05829	0.84591	0.963095	1.42814	1.40749	1.75927	1.58449	1.62681	1.55867	305494	AE binding protein 1	protein_coding	GO:0005576,GO:0005516,GO:0004180,GO:0005518,GO:0001227,GO:0000977,GO:0008270,GO:0000122,GO:0006508,GO:1904026,GO:0006355	extracellular region|calmodulin binding|carboxypeptidase activity|collagen binding|DNA-binding transcription repressor activity, RNA polymerase II-specific|RNA polymerase II transcription regulatory region sequence-specific DNA binding|zinc ion binding|negative regulation of transcription by RNA polymerase II|proteolysis|regulation of collagen fibril organization|regulation of DNA-templated trans…
Aebp2	6.69959	5.72961	6.94725	6.31367	5.3599	6.36163	7.06745	6.44062	6.79924	297705	AE binding protein 2	protein_coding	GO:0035098,GO:0005654,GO:0005634,GO:0003677,GO:0046872,GO:0003712,GO:0006325,GO:0000122,GO:0006355,GO:0006357	ESC/E(Z) complex|nucleoplasm|nucleus|DNA binding|metal ion binding|transcription coregulator activity|chromatin organization|negative regulation of transcription by RNA polymerase II|regulation of DNA-templated transcription|regulation of transcription by RNA polymerase II	rno03083	Polycomb repressive complex	R-RNO-212165,R-RNO-212300,R-RNO-3214841,R-RNO-3247509,R-RNO-4839726,R-RNO-74160	Epigenetic regulation of gene expression|PRC2 methylates histones and DNA|PKMTs methylate histone lysines|Chromatin modifying enzymes|Chromatin organization|Gene expression (Transcription)			zf-C2H2	zf-C2H2
Aen	28.9579	29.502	29.3904	33.854	33.0276	32.2937	29.1088	29.2744	30.2568	361594	apoptosis enhancing nuclease	protein_coding	GO:0031965,GO:0005730,GO:0005654,GO:0005634,GO:0004527,GO:0003676,GO:0042771,GO:0010212	nuclear membrane|nucleolus|nucleoplasm|nucleus|exonuclease activity|nucleic acid binding|intrinsic apoptotic signaling pathway in response to DNA damage by p53 class mediator|response to ionizing radiation
Afap1	30.6083	31.6709	29.3111	28.1605	28.0836	28.4121	30.9029	30.9333	28.3721	140935	actin filament associated protein 1	protein_coding	GO:0015629,GO:0005884,GO:0005829,GO:0005925,GO:0003779,GO:0042169,GO:0017124,GO:0009966	actin cytoskeleton|actin filament|cytosol|focal adhesion|actin binding|SH2 domain binding|SH3 domain binding|regulation of signal transduction
Afap1l1	0.0170121	0.0446942	0.0174581	0.0983225	0.0602585	0.0414703	0.0804223	0.017325	0.0292499	291565	actin filament associated protein 1-like 1	protein_coding	GO:0070161,GO:0042995,GO:0005829,GO:0002102,GO:0017124	anchoring junction|cell projection|cytosol|podosome|SH3 domain binding
Afap1l2	0.974263	1.2961	1.13354	1.66101	1.76723	1.43924	1.43326	1.85798	1.28674	292130	actin filament associated protein 1-like 2	protein_coding	GO:0005737,GO:0005829,GO:0005886,GO:0030296,GO:0042169,GO:0017124,GO:0006954,GO:0045893,GO:0045742,GO:0032757,GO:0032675,GO:0007346	cytoplasm|cytosol|plasma membrane|protein tyrosine kinase activator activity|SH2 domain binding|SH3 domain binding|inflammatory response|positive regulation of DNA-templated transcription|positive regulation of epidermal growth factor receptor signaling pathway|positive regulation of interleukin-8 production|regulation of interleukin-6 production|regulation of mitotic cell cycle
Afdn	4.68382	4.70694	4.66044	5.9154	7.08546	6.16022	5.586	6.05803	5.07924	26955	afadin%2C adherens junction formation factor	protein_coding	GO:0005912,GO:0043296,GO:0045177,GO:0030424,GO:0030054,GO:0044291,GO:0005911,GO:0005737,GO:0005829,GO:0046930,GO:0036477,GO:0070160,GO:0051015,GO:0050839,GO:0030274,GO:0031267,GO:0034334,GO:0070830,GO:0048854,GO:0044331,GO:0021987,GO:0140059,GO:0090557,GO:0061951,GO:0048872,GO:0030336,GO:0060563,GO:0046931,GO:0022409,GO:2000049,GO:1903861,GO:0050775,GO:0061003,GO:0010628,GO:0043547,GO:0061885,GO:…	adherens junction|apical junction complex|apical part of cell|axon|cell junction|cell-cell contact zone|cell-cell junction|cytoplasm|cytosol|pore complex|somatodendritic compartment|tight junction|actin filament binding|cell adhesion molecule binding|LIM domain binding|small GTPase binding|adherens junction maintenance|bicellular tight junction assembly|brain morphogenesis|cell-cell adhesion medi…	rno04014,rno04015,rno04024,rno04520,rno04530,rno04670	Ras signaling pathway|Rap1 signaling pathway|cAMP signaling pathway|Adherens junction|Tight junction|Leukocyte transendothelial migration	R-RNO-1500931,R-RNO-418990,R-RNO-421270,R-RNO-446728	Cell-Cell communication|Adherens junctions interactions|Cell-cell junction organization|Cell junction organization	WP347	TCA cycle
Aff1	8.22104	8.5979	8.98273	8.24396	8.34348	8.01759	7.9185	8.26566	7.62597	305152	ALF transcription elongation factor 1	protein_coding	GO:0005634,GO:0032783,GO:0008023,GO:0003700,GO:0006351,GO:0045893,GO:0010468	nucleus|super elongation complex|transcription elongation factor complex|DNA-binding transcription factor activity|DNA-templated transcription|positive regulation of DNA-templated transcription|regulation of gene expression	rno05202	Transcriptional misregulation in cancer					AF-4	AF-4
Aff3	3.5148	3.29459	3.25099	3.82944	3.80405	3.83905	3.39032	3.42491	3.23175	363220	ALF transcription elongation factor 3	protein_coding	GO:0005829,GO:0016604,GO:0005654,GO:0005634,GO:0032783,GO:0003700,GO:0003690,GO:0006351,GO:0035116,GO:0006355,GO:0010468,GO:0034612	cytosol|nuclear body|nucleoplasm|nucleus|super elongation complex|DNA-binding transcription factor activity|double-stranded DNA binding|DNA-templated transcription|embryonic hindlimb morphogenesis|regulation of DNA-templated transcription|regulation of gene expression|response to tumor necrosis factor							AF-4	AF-4
Aff4	9.0489	9.31414	9.05376	9.42971	9.07283	9.57721	10.2755	10.6582	9.17925	303132	ALF transcription elongation factor 4	protein_coding	GO:0000791,GO:0001650,GO:0005654,GO:0005634,GO:0032783,GO:0008023,GO:0010468,GO:0007286	euchromatin|fibrillar center|nucleoplasm|nucleus|super elongation complex|transcription elongation factor complex|regulation of gene expression|spermatid development	rno03250	Viral life cycle - HIV-1	R-RNO-112382,R-RNO-674695,R-RNO-73857,R-RNO-74160,R-RNO-75955	Formation of RNA Pol II elongation complex |RNA Polymerase II Pre-transcription Events|RNA Polymerase II Transcription|Gene expression (Transcription)|RNA Polymerase II Transcription Elongation			AF-4	AF-4
Afg1l	0.407557	0.444041	0.47237	0.732633	0.5197	0.556028	0.539145	0.742216	0.405604	502479	AFG1 like ATPase	protein_coding	GO:0005737,GO:0031966,GO:0005739,GO:0005524,GO:0016887,GO:0006123,GO:0035694,GO:0007005	cytoplasm|mitochondrial membrane|mitochondrion|ATP binding|ATP hydrolysis activity|mitochondrial electron transport, cytochrome c to oxygen|mitochondrial protein catabolic process|mitochondrion organization
Afg2a	0.483291	0.436584	0.418136	0.610748	0.570447	0.613658	0.563392	0.742059	0.521583	361935	AFG2 AAA ATPase homolog A	protein_coding	GO:0005737,GO:0005739,GO:0005819,GO:0005524,GO:0016887,GO:1990275,GO:0007420,GO:0030154,GO:0042273,GO:0007283	cytoplasm|mitochondrion|spindle|ATP binding|ATP hydrolysis activity|preribosome binding|brain development|cell differentiation|ribosomal large subunit biogenesis|spermatogenesis	rno03008	Ribosome biogenesis in eukaryotes
Afg2b	2.28747	2.22912	1.84564	2.15553	1.6293	1.7577	1.88064	1.7978	2.12894	691729	AFG2 AAA ATPase homolog B	protein_coding	GO:0005737,GO:0005634,GO:0005819,GO:0005524,GO:0016887,GO:1990275,GO:0042273	cytoplasm|nucleus|spindle|ATP binding|ATP hydrolysis activity|preribosome binding|ribosomal large subunit biogenesis
Afg3l1	61.1347	60.9422	61.6038	57.9127	56.7225	55.4108	56.6261	58.3681	55.3439	361436	AFG3 (ATPase family gene 3)-like 1	protein_coding	GO:0005745,GO:0005743,GO:0005739,GO:0005524,GO:0016887,GO:0004176,GO:0004222,GO:0008270,GO:0042407,GO:0008053,GO:0034982,GO:0007005,GO:0016485	m-AAA complex|mitochondrial inner membrane|mitochondrion|ATP binding|ATP hydrolysis activity|ATP-dependent peptidase activity|metalloendopeptidase activity|zinc ion binding|cristae formation|mitochondrial fusion|mitochondrial protein processing|mitochondrion organization|protein processing	rno05017	Spinocerebellar ataxia
Afg3l2	7.46073	7.27808	7.36034	6.90349	7.36172	7.6361	7.80046	7.64279	8.36742	307350	AFG3 like matrix AAA peptidase subunit 2	protein_coding	GO:0005745,GO:0005743,GO:0005739,GO:0005524,GO:0016887,GO:0004176,GO:0004222,GO:0008237,GO:0008270,GO:0007409,GO:0036444,GO:0042407,GO:0033619,GO:0051560,GO:0008053,GO:0034982,GO:0007005,GO:0055001,GO:0042552,GO:0021675,GO:0007528,GO:0016540,GO:0016485,GO:0006508,GO:0040014,GO:0060013	m-AAA complex|mitochondrial inner membrane|mitochondrion|ATP binding|ATP hydrolysis activity|ATP-dependent peptidase activity|metalloendopeptidase activity|metallopeptidase activity|zinc ion binding|axonogenesis|calcium import into the mitochondrion|cristae formation|membrane protein proteolysis|mitochondrial calcium ion homeostasis|mitochondrial fusion|mitochondrial protein processing|mitochondr…	rno05017	Spinocerebellar ataxia	R-RNO-382551,R-RNO-8949215,R-RNO-8949664	Transport of small molecules|Mitochondrial calcium ion transport|Processing of SMDT1
Afm	0	0	0.013085	0.05527	0	0	0.0129165	0	0	282708	afamin	protein_coding	GO:0005737,GO:0005615,GO:0005504,GO:0008431,GO:0008270,GO:0050821,GO:0071693,GO:0051180	cytoplasm|extracellular space|fatty acid binding|vitamin E binding|zinc ion binding|protein stabilization|protein transport within extracellular region|vitamin transport
Afmid	0.335704	0.294981	0.484172	0.344129	0.154262	0.208536	0.128676	0.17556	0.477358	688283	arylformamidase	protein_coding	GO:0005737,GO:0005829,GO:0005634,GO:0004061,GO:0034354,GO:0019441	cytoplasm|cytosol|nucleus|arylformamidase activity|'de novo' NAD biosynthetic process from tryptophan|tryptophan catabolic process to kynurenine	rno00630,rno00380	Glyoxylate and dicarboxylate metabolism|Tryptophan metabolism			WP270	Tryptophan metabolism
Aftph	9.49848	10.1784	10.9118	11.5227	11.7029	12.1741	10.3556	11.0314	10.2844	305544	aftiphilin	protein_coding	GO:0030121,GO:0005829,GO:0005794,GO:0043231,GO:0005654,GO:0048471,GO:0032588,GO:0030276,GO:0046907,GO:0015031	AP-1 adaptor complex|cytosol|Golgi apparatus|intracellular membrane-bounded organelle|nucleoplasm|perinuclear region of cytoplasm|trans-Golgi network membrane|clathrin binding|intracellular transport|protein transport
Aga	24.9551	24.3057	25.5065	33.7133	33.0588	31.8203	30.295	29.3319	34.406	290923	aspartylglucosaminidase	protein_coding	GO:0005737,GO:0005783,GO:0005615,GO:0005764,GO:0003948,GO:0008233,GO:0043621,GO:0006517,GO:0006508	cytoplasm|endoplasmic reticulum|extracellular space|lysosome|N4-(beta-N-acetylglucosaminyl)-L-asparaginase activity|peptidase activity|protein self-association|protein deglycosylation|proteolysis	rno00511,rno04142	Other glycan degradation|Lysosome	R-RNO-168249,R-RNO-168256,R-RNO-6798695	Innate Immune System|Immune System|Neutrophil degranulation
Agap1	3.9033	3.93292	3.89409	4.0015	4.4224	4.30705	4.1299	3.96637	4.33366	316611	ArfGAP with GTPase domain%2C ankyrin repeat and PH domain 1	protein_coding	GO:0005829,GO:0005525,GO:0005096,GO:0003924,GO:0046872,GO:0005543,GO:0090630,GO:0015031	cytosol|GTP binding|GTPase activator activity|GTPase activity|metal ion binding|phospholipid binding|activation of GTPase activity|protein transport	rno04144	Endocytosis
Agap2	0.335936	0.434122	0.322358	0.198569	0.19935	0.264361	0.366823	0.173279	0.279046	65218	ArfGAP with GTPase domain%2C ankyrin repeat and PH domain 2	protein_coding	GO:0005737,GO:0005829,GO:0030425,GO:0005768,GO:0009897,GO:0090543,GO:0098978,GO:0005654,GO:0005634,GO:0098794,GO:0005524,GO:0005525,GO:0005096,GO:0003924,GO:0046872,GO:0035014,GO:0030295,GO:0019901,GO:0030036,GO:0090630,GO:0006915,GO:1905430,GO:0016197,GO:1904019,GO:0060749,GO:0033598,GO:0043066,GO:1904036,GO:2001240,GO:0043524,GO:0042177,GO:0033601,GO:0043552,GO:0014068,GO:0045860,GO:2000010,GO:…	cytoplasm|cytosol|dendrite|endosome|external side of plasma membrane|Flemming body|glutamatergic synapse|nucleoplasm|nucleus|postsynapse|ATP binding|GTP binding|GTPase activator activity|GTPase activity|metal ion binding|phosphatidylinositol 3-kinase regulator activity|protein kinase activator activity|protein kinase binding|actin cytoskeleton organization|activation of GTPase activity|apoptotic …	rno04068,rno04144	FoxO signaling pathway|Endocytosis
Agap3	9.5595	9.8358	10.4075	9.55725	9.553	9.3973	9.71689	9.30864	10.5917	362300	ArfGAP with GTPase domain%2C ankyrin repeat and PH domain 3	protein_coding	GO:0071944,GO:0005737,GO:0005634,GO:0005525,GO:0005096,GO:0003924,GO:0046872,GO:0031593,GO:0090630,GO:0034614,GO:0043161,GO:0006606	cell periphery|cytoplasm|nucleus|GTP binding|GTPase activator activity|GTPase activity|metal ion binding|polyubiquitin modification-dependent protein binding|activation of GTPase activity|cellular response to reactive oxygen species|proteasome-mediated ubiquitin-dependent protein catabolic process|protein import into nucleus	rno04144	Endocytosis
Agbl2	0	0	0	0.00681466	0	0.0131396	0	0.0256168	0	366124	AGBL carboxypeptidase 2	protein_coding	GO:0005814,GO:0036064,GO:0005829,GO:0004181,GO:0008270,GO:0035610,GO:0006508	centriole|ciliary basal body|cytosol|metallocarboxypeptidase activity|zinc ion binding|protein side chain deglutamylation|proteolysis
Agbl3	0.079207	0.0489987	0.0699419	0.0738574	0.0822105	0.0519592	0.0802373	0.0956714	0.0304042	500076	AGBL carboxypeptidase 3	protein_coding	GO:0005829,GO:0004181,GO:0008270,GO:0035610,GO:0006508	cytosol|metallocarboxypeptidase activity|zinc ion binding|protein side chain deglutamylation|proteolysis
Agbl5	7.5934	7.31726	7.2642	8.00792	7.37948	7.1375	6.69263	6.17664	6.81557	362710	AGBL carboxypeptidase 5	protein_coding	GO:0005829,GO:0030496,GO:0072686,GO:0005634,GO:0004181,GO:0015631,GO:0008270,GO:0035609,GO:0051607,GO:0035611,GO:0035608,GO:0035610,GO:0006508	cytosol|midbody|mitotic spindle|nucleus|metallocarboxypeptidase activity|tubulin binding|zinc ion binding|C-terminal protein deglutamylation|defense response to virus|protein branching point deglutamylation|protein deglutamylation|protein side chain deglutamylation|proteolysis
Ager	0.637727	0.733005	0.420717	0.888539	0.500184	0.777294	0.399919	0.32473	1.06516	81722	advanced glycosylation end product-specific receptor	protein_coding	GO:0016324,GO:0030424,GO:0009925,GO:0009986,GO:0005737,GO:0005829,GO:0005615,GO:0043025,GO:0005886,GO:0001540,GO:0070379,GO:0042802,GO:0060090,GO:0044877,GO:0044548,GO:0038023,GO:0048143,GO:0014002,GO:0007420,GO:0055074,GO:1904646,GO:0071398,GO:0071333,GO:0070301,GO:0071407,GO:0071466,GO:0010255,GO:0009100,GO:0050930,GO:0006954,GO:0007611,GO:0030324,GO:0001774,GO:1903523,GO:0007162,GO:0032966,GO:…	apical plasma membrane|axon|basal plasma membrane|cell surface|cytoplasm|cytosol|extracellular space|neuronal cell body|plasma membrane|amyloid-beta binding|high mobility group box 1 binding|identical protein binding|molecular adaptor activity|protein-containing complex binding|S100 protein binding|signaling receptor activity|astrocyte activation|astrocyte development|brain development|calcium io…	rno04613,rno05010,rno05022,rno05417,rno05415,rno04933	Neutrophil extracellular trap formation|Alzheimer disease|Pathways of neurodegeneration - multiple diseases|Lipid and atherosclerosis|Diabetic cardiomyopathy|AGE-RAGE signaling pathway in diabetic complications
Agfg1	11.1198	10.8961	11.6372	10.6334	10.512	11.4151	11.6462	10.679	10.5768	363266	ArfGAP with FG repeats 1	protein_coding	GO:0042995,GO:0005737,GO:0031410,GO:0043025,GO:0005634,GO:0003677,GO:0005096,GO:0046872,GO:0001675,GO:0045109,GO:0007289	cell projection|cytoplasm|cytoplasmic vesicle|neuronal cell body|nucleus|DNA binding|GTPase activator activity|metal ion binding|acrosome assembly|intermediate filament organization|spermatid nucleus differentiation			R-RNO-199991,R-RNO-5653656,R-RNO-8856825,R-RNO-8856828	Membrane Trafficking|Vesicle-mediated transport|Cargo recognition for clathrin-mediated endocytosis|Clathrin-mediated endocytosis
Agfg2	9.43818	10.0463	11.1628	11.2677	10.8435	10.2419	11.0843	10.0494	10.7782	304375	ArfGAP with FG repeats 2	protein_coding	GO:0005737,GO:0016020,GO:0005096,GO:0046872	cytoplasm|membrane|GTPase activator activity|metal ion binding
Aggf1	9.67997	8.87848	9.98276	9.6969	8.85783	9.78886	9.58834	9.47733	8.37776	310005	angiogenic factor with G patch and FHA domains 1	protein_coding	GO:0005737,GO:0005576,GO:0048471,GO:0003676,GO:0001525,GO:0007155,GO:0030154,GO:0045766,GO:0001938	cytoplasm|extracellular region|perinuclear region of cytoplasm|nucleic acid binding|angiogenesis|cell adhesion|cell differentiation|positive regulation of angiogenesis|positive regulation of endothelial cell proliferation
Agk	10.4785	10.3333	11.4573	10.9459	12.5082	12.9518	10.3329	11.5623	10.256	502749	acylglycerol kinase	protein_coding	GO:0005737,GO:0043231,GO:0016020,GO:0005743,GO:0005758,GO:0031966,GO:0005739,GO:0042721,GO:0047620,GO:0005524,GO:0001729,GO:0004143,GO:0102773,GO:0001727,GO:0046513,GO:0046486,GO:0046834,GO:0016310,GO:0045039,GO:0006665	cytoplasm|intracellular membrane-bounded organelle|membrane|mitochondrial inner membrane|mitochondrial intermembrane space|mitochondrial membrane|mitochondrion|TIM22 mitochondrial import inner membrane insertion complex|acylglycerol kinase activity|ATP binding|ceramide kinase activity|diacylglycerol kinase activity|dihydroceramide kinase activity|lipid kinase activity|ceramide biosynthetic proces…	rno00561	Glycerolipid metabolism
Agl	6.16505	5.83246	6.30949	5.12432	5.19958	5.50817	5.90528	6.50062	5.65716	362029	amylo-alpha-1%2C 6-glucosidase%2C 4-alpha-glucanotransferase	protein_coding	GO:0005737,GO:0004134,GO:0004135,GO:0102500,GO:0005978,GO:0005980	cytoplasm|4-alpha-glucanotransferase activity|amylo-alpha-1,6-glucosidase activity|beta-maltose 4-alpha-glucanotransferase activity|glycogen biosynthetic process|glycogen catabolic process	rno00500	Starch and sucrose metabolism	R-RNO-1430728,R-RNO-168249,R-RNO-168256,R-RNO-6798695,R-RNO-70221,R-RNO-71387,R-RNO-8982491	Metabolism|Innate Immune System|Immune System|Neutrophil degranulation|Glycogen breakdown (glycogenolysis)|Metabolism of carbohydrates|Glycogen metabolism	WP160	Glycogen metabolism
Agmat	0.0156812	0	0	0.0509798	0	0.0163826	0.0476556	0.0159697	0	298607	agmatinase	protein_coding	GO:0005739,GO:0008783,GO:0046872,GO:0033389,GO:0008295	mitochondrion|agmatinase activity|metal ion binding|putrescine biosynthetic process from arginine, using agmatinase|spermidine biosynthetic process	rno00330	Arginine and proline metabolism	R-RNO-1430728,R-RNO-351143,R-RNO-351202,R-RNO-71291	Metabolism|Agmatine biosynthesis|Metabolism of polyamines|Metabolism of amino acids and derivatives
Agmo	0.0208619	0.174702	0.0428178	0.3052	0.144095	0.163463	0.147933	0.0424914	0.0538037	362732	alkylglycerol monooxygenase	protein_coding	GO:0005783,GO:0005789,GO:0050479,GO:0005506,GO:0046485,GO:0008610,GO:0006643	endoplasmic reticulum|endoplasmic reticulum membrane|glyceryl-ether monooxygenase activity|iron ion binding|ether lipid metabolic process|lipid biosynthetic process|membrane lipid metabolic process			R-RNO-1430728,R-RNO-556833,R-RNO-75109,R-RNO-8979227	Metabolism|Metabolism of lipids|Triglyceride biosynthesis|Triglyceride metabolism
Ago1	7.32231	7.65396	8.17514	6.2767	6.35718	6.07284	6.47064	6.74128	6.07877	313594	argonaute RISC component 1	protein_coding	GO:0005737,GO:0036464,GO:0005829,GO:0005654,GO:0005634,GO:0000932,GO:0005844,GO:1990904,GO:0016442,GO:0070578,GO:0001046,GO:0003725,GO:0035198,GO:0003723,GO:0000993,GO:0003727,GO:0035196,GO:0035278,GO:0016525,GO:0000956,GO:0045944,GO:0031054,GO:0070922,GO:0010501	cytoplasm|cytoplasmic ribonucleoprotein granule|cytosol|nucleoplasm|nucleus|P-body|polysome|ribonucleoprotein complex|RISC complex|RISC-loading complex|core promoter sequence-specific DNA binding|double-stranded RNA binding|miRNA binding|RNA binding|RNA polymerase II complex binding|single-stranded RNA binding|miRNA processing|miRNA-mediated gene silencing by inhibition of translation|negative re…			R-RNO-203927,R-RNO-211000,R-RNO-426486,R-RNO-426496,R-RNO-5578749,R-RNO-74160	MicroRNA (miRNA) biogenesis|Gene Silencing by RNA|Small interfering RNA (siRNA) biogenesis|Post-transcriptional silencing by small RNAs|Transcriptional regulation by small RNAs|Gene expression (Transcription)
Ago2	10.9885	10.6885	11.2534	8.91253	9.16196	9.75955	9.90031	9.66898	10.0919	59117	argonaute RISC catalytic component 2	protein_coding	GO:0005737,GO:0036464,GO:0005829,GO:0030425,GO:0070062,GO:0005739,GO:0005845,GO:0005634,GO:0000932,GO:0005844,GO:1990904,GO:0016442,GO:0070578,GO:0001046,GO:0003725,GO:0004521,GO:0090624,GO:0070551,GO:0046872,GO:0035198,GO:0003729,GO:0098808,GO:0008022,GO:0000340,GO:0003723,GO:0000993,GO:0003727,GO:0035197,GO:0030154,GO:0010586,GO:0035196,GO:0035278,GO:0035279,GO:0042985,GO:0045947,GO:0045766,GO:…	cytoplasm|cytoplasmic ribonucleoprotein granule|cytosol|dendrite|extracellular exosome|mitochondrion|mRNA cap binding complex|nucleus|P-body|polysome|ribonucleoprotein complex|RISC complex|RISC-loading complex|core promoter sequence-specific DNA binding|double-stranded RNA binding|endoribonuclease activity|endoribonuclease activity, cleaving miRNA-paired mRNA|endoribonuclease activity, cleaving s…
Ago3	0.435356	0.467635	0.634477	0.475059	0.435315	0.45167	0.52371	0.464917	0.47875	313593	argonaute RISC catalytic component 3	protein_coding	GO:0000794,GO:0005737,GO:0036464,GO:0005829,GO:0016020,GO:0005654,GO:0000932,GO:0016442,GO:0070578,GO:0003725,GO:0004521,GO:0090624,GO:0046872,GO:0035198,GO:0003723,GO:0003727,GO:0035196,GO:0035278,GO:0006402,GO:0010628,GO:1901224,GO:0031054,GO:0072091,GO:0070922,GO:0010501	condensed nuclear chromosome|cytoplasm|cytoplasmic ribonucleoprotein granule|cytosol|membrane|nucleoplasm|P-body|RISC complex|RISC-loading complex|double-stranded RNA binding|endoribonuclease activity|endoribonuclease activity, cleaving miRNA-paired mRNA|metal ion binding|miRNA binding|RNA binding|single-stranded RNA binding|miRNA processing|miRNA-mediated gene silencing by inhibition of translat…			R-RNO-203927,R-RNO-211000,R-RNO-426486,R-RNO-426496,R-RNO-74160	MicroRNA (miRNA) biogenesis|Gene Silencing by RNA|Small interfering RNA (siRNA) biogenesis|Post-transcriptional silencing by small RNAs|Gene expression (Transcription)
Ago4	0.105433	0.0730954	0.0480876	0.118486	0.0829896	0.114228	0.0712027	0.111349	0.0604256	298533	argonaute RISC component 4	protein_coding	GO:0005737,GO:0036464,GO:0005829,GO:0016020,GO:0005634,GO:0000932,GO:0016442,GO:0070578,GO:0003725,GO:0004521,GO:0035198,GO:0003723,GO:0003727,GO:0008584,GO:0007140,GO:0010586,GO:0035196,GO:0035278,GO:0006402,GO:0043066,GO:0031054,GO:0022604,GO:0070922,GO:0010501,GO:0007130	cytoplasm|cytoplasmic ribonucleoprotein granule|cytosol|membrane|nucleus|P-body|RISC complex|RISC-loading complex|double-stranded RNA binding|endoribonuclease activity|miRNA binding|RNA binding|single-stranded RNA binding|male gonad development|male meiotic nuclear division|miRNA metabolic process|miRNA processing|miRNA-mediated gene silencing by inhibition of translation|mRNA catabolic process|n…			R-RNO-203927,R-RNO-211000,R-RNO-426486,R-RNO-426496,R-RNO-74160	MicroRNA (miRNA) biogenesis|Gene Silencing by RNA|Small interfering RNA (siRNA) biogenesis|Post-transcriptional silencing by small RNAs|Gene expression (Transcription)
Agpat1	49.6451	52.0226	51.8347	52.5948	50.9918	55.0498	49.704	47.0747	50.3714	406165	1-acylglycerol-3-phosphate O-acyltransferase 1	protein_coding	GO:0005783,GO:0005789,GO:0003841,GO:0016024,GO:0006654,GO:0001819	endoplasmic reticulum|endoplasmic reticulum membrane|1-acylglycerol-3-phosphate O-acyltransferase activity|CDP-diacylglycerol biosynthetic process|phosphatidic acid biosynthetic process|positive regulation of cytokine production	rno00561,rno00564,rno04072,rno04975	Glycerolipid metabolism|Glycerophospholipid metabolism|Phospholipase D signaling pathway|Fat digestion and absorption	R-RNO-1430728,R-RNO-1483166,R-RNO-1483206,R-RNO-1483257,R-RNO-163685,R-RNO-163765,R-RNO-556833	Metabolism|Synthesis of PA|Glycerophospholipid biosynthesis|Phospholipid metabolism|Integration of energy metabolism|ChREBP activates metabolic gene expression|Metabolism of lipids	WP3901	Lipid droplet metabolism
Agpat2	9.88555	10.7022	10.6653	12.3618	12.0824	12.2407	9.55041	10.7982	10.8618	311821	1-acylglycerol-3-phosphate O-acyltransferase 2	protein_coding	GO:0005783,GO:0005789,GO:0003841,GO:0016024,GO:0008544,GO:0006654,GO:0008654,GO:0001819,GO:0009410	endoplasmic reticulum|endoplasmic reticulum membrane|1-acylglycerol-3-phosphate O-acyltransferase activity|CDP-diacylglycerol biosynthetic process|epidermis development|phosphatidic acid biosynthetic process|phospholipid biosynthetic process|positive regulation of cytokine production|response to xenobiotic stimulus	rno00561,rno00564,rno04072,rno04975	Glycerolipid metabolism|Glycerophospholipid metabolism|Phospholipase D signaling pathway|Fat digestion and absorption			WP155,WP3901	Adipogenesis|Lipid droplet metabolism
Agpat3	11.8893	13.3756	14.2152	20.6841	20.2184	20.7334	19.9968	19.8918	20.1461	294324	1-acylglycerol-3-phosphate O-acyltransferase 3	protein_coding	GO:0012505,GO:0005783,GO:0005789,GO:0005635,GO:0003841,GO:0016746,GO:0042171,GO:0016024	endomembrane system|endoplasmic reticulum|endoplasmic reticulum membrane|nuclear envelope|1-acylglycerol-3-phosphate O-acyltransferase activity|acyltransferase activity|lysophosphatidic acid acyltransferase activity|CDP-diacylglycerol biosynthetic process	rno00561,rno00564,rno04072	Glycerolipid metabolism|Glycerophospholipid metabolism|Phospholipase D signaling pathway	R-RNO-1430728,R-RNO-1483166,R-RNO-1483206,R-RNO-1483257,R-RNO-199991,R-RNO-556833,R-RNO-5653656,R-RNO-6811436,R-RNO-6811442,R-RNO-8856688	Metabolism|Synthesis of PA|Glycerophospholipid biosynthesis|Phospholipid metabolism|Membrane Trafficking|Metabolism of lipids|Vesicle-mediated transport|COPI-independent Golgi-to-ER retrograde traffic|Intra-Golgi and retrograde Golgi-to-ER traffic|Golgi-to-ER retrograde transport	WP3901	Lipid droplet metabolism
Agpat4	6.61545	7.28766	7.41413	8.12816	8.56278	7.99219	7.41766	7.49223	7.64286	170919	1-acylglycerol-3-phosphate O-acyltransferase 4	protein_coding	GO:0012505,GO:0005783,GO:0005789,GO:0005741,GO:0003841,GO:0016746,GO:0042171,GO:0016024,GO:0006644	endomembrane system|endoplasmic reticulum|endoplasmic reticulum membrane|mitochondrial outer membrane|1-acylglycerol-3-phosphate O-acyltransferase activity|acyltransferase activity|lysophosphatidic acid acyltransferase activity|CDP-diacylglycerol biosynthetic process|phospholipid metabolic process	rno00561,rno00564,rno04072	Glycerolipid metabolism|Glycerophospholipid metabolism|Phospholipase D signaling pathway	R-RNO-1430728,R-RNO-1483166,R-RNO-1483206,R-RNO-1483257,R-RNO-556833	Metabolism|Synthesis of PA|Glycerophospholipid biosynthesis|Phospholipid metabolism|Metabolism of lipids	WP3901	Lipid droplet metabolism
Agpat5	7.23984	6.95629	6.78652	6.84451	6.27917	6.97269	6.27452	6.25816	6.42757	306582	1-acylglycerol-3-phosphate O-acyltransferase 5	protein_coding	GO:0012505,GO:0005789,GO:0005739,GO:0005635,GO:0005730,GO:0003841,GO:0016746,GO:0006639,GO:0016024,GO:0002244	endomembrane system|endoplasmic reticulum membrane|mitochondrion|nuclear envelope|nucleolus|1-acylglycerol-3-phosphate O-acyltransferase activity|acyltransferase activity|acylglycerol metabolic process|CDP-diacylglycerol biosynthetic process|hematopoietic progenitor cell differentiation	rno00561,rno00564,rno04072	Glycerolipid metabolism|Glycerophospholipid metabolism|Phospholipase D signaling pathway	R-RNO-1430728,R-RNO-1483166,R-RNO-1483206,R-RNO-1483257,R-RNO-556833	Metabolism|Synthesis of PA|Glycerophospholipid biosynthesis|Phospholipid metabolism|Metabolism of lipids	WP3901	Lipid droplet metabolism
Agps	9.20298	9.78544	8.8704	11.1455	12.1047	11.1133	11.4779	11.6999	8.82926	84114	alkylglycerone phosphate synthase	protein_coding	GO:0005739,GO:0005778,GO:0005777,GO:0008609,GO:0071949,GO:0008611,GO:0008610	mitochondrion|peroxisomal membrane|peroxisome|alkylglycerone-phosphate synthase activity|FAD binding|ether lipid biosynthetic process|lipid biosynthetic process	rno00565,rno04146	Ether lipid metabolism|Peroxisome	R-RNO-1430728,R-RNO-556833,R-RNO-75896,R-RNO-8848584,R-RNO-9033241,R-RNO-9609507	Metabolism|Metabolism of lipids|Plasmalogen biosynthesis|Wax and plasmalogen biosynthesis|Peroxisomal protein import|Protein localization
Agr3	0.0241893	0.0238313	0.0744706	0.183492	0.0514085	0.303255	0.0735118	0.0246343	0	298959	anterior gradient 3%2C protein disulphide isomerase family member	protein_coding	GO:0005783,GO:0043231,GO:0002162,GO:0060548	endoplasmic reticulum|intracellular membrane-bounded organelle|dystroglycan binding|negative regulation of cell death
Agrn	7.38217	7.06054	6.63409	7.07736	6.57871	6.88944	8.51412	8.40178	8.31412	25592	agrin	protein_coding	GO:0044295,GO:0005604,GO:0009986,GO:0062023,GO:0031012,GO:0005576,GO:0005615,GO:0098978,GO:0042383,GO:0045202,GO:0043083,GO:0030548,GO:0042030,GO:0036122,GO:0005509,GO:0035374,GO:0002162,GO:0043395,GO:0033691,GO:0050431,GO:0044325,GO:0009887,GO:0030154,GO:0007268,GO:0097049,GO:1903407,GO:1903277,GO:0007528,GO:0045213,GO:0007009,GO:0051491,GO:0043547,GO:2000673,GO:0043525,GO:0050731,GO:0032092,GO:…	axonal growth cone|basement membrane|cell surface|collagen-containing extracellular matrix|extracellular matrix|extracellular region|extracellular space|glutamatergic synapse|sarcolemma|synapse|synaptic cleft|acetylcholine receptor regulator activity|ATPase inhibitor activity|BMP binding|calcium ion binding|chondroitin sulfate binding|dystroglycan binding|heparan sulfate proteoglycan binding|sial…	rno04512	ECM-receptor interaction	R-RNO-1430728,R-RNO-1474244,R-RNO-1630316,R-RNO-1638091,R-RNO-1793185,R-RNO-196854,R-RNO-1971475,R-RNO-2022928,R-RNO-2024096,R-RNO-2187338,R-RNO-3000178,R-RNO-6806667,R-RNO-71387,R-RNO-9709957,R-RNO-975634	Metabolism|Extracellular matrix organization|Glycosaminoglycan metabolism|Heparan sulfate/heparin (HS-GAG) metabolism|Chondroitin sulfate/dermatan sulfate metabolism|Metabolism of vitamins and cofactors|A tetrasaccharide linker sequence is required for GAG synthesis|HS-GAG biosynthesis|HS-GAG degradation|Visual phototransduction|ECM proteoglycans|Metabolism of fat-soluble vitamins|Metabolism of c…
Agrp	0.0709095	0.512308	0.363844	0.256142	0.125584	0.222243	0.430991	0.264785	0.51206	25582	agouti related neuropeptide	protein_coding	GO:0005576,GO:0005615,GO:0005796,GO:0043025,GO:0031779,GO:0005184,GO:0070996,GO:0031781,GO:0031782,GO:0008343,GO:0007623,GO:0042755,GO:0009755,GO:0048571,GO:0060135,GO:0007218,GO:2000253,GO:0060259,GO:0032868	extracellular region|extracellular space|Golgi lumen|neuronal cell body|melanocortin receptor binding|neuropeptide hormone activity|type 1 melanocortin receptor binding|type 3 melanocortin receptor binding|type 4 melanocortin receptor binding|adult feeding behavior|circadian rhythm|eating behavior|hormone-mediated signaling pathway|long-day photoperiodism|maternal process involved in female pregn…	rno04920	Adipocytokine signaling pathway
Agt	0.0400904	0.0394972	0.0617124	0.0217224	0.063902	0.0523545	0.0304589	0.0816559	0.041358	24179	angiotensinogen	protein_coding	GO:0005737,GO:0005615,GO:0005179,GO:0048018,GO:0004867,GO:0031702,GO:0031703,GO:0007250,GO:0007202,GO:0007568,GO:0035932,GO:0038166,GO:0003051,GO:0001998,GO:0014824,GO:0008306,GO:0048143,GO:0001568,GO:0002035,GO:0001658,GO:0061049,GO:0008283,GO:0007166,GO:0007160,GO:1904385,GO:0071260,GO:0006883,GO:0042756,GO:0070371,GO:0008065,GO:0030198,GO:0007565,GO:0048144,GO:0007186,GO:0042445,GO:0001822,GO:…	cytoplasm|extracellular space|hormone activity|receptor ligand activity|serine-type endopeptidase inhibitor activity|type 1 angiotensin receptor binding|type 2 angiotensin receptor binding|activation of NF-kappaB-inducing kinase activity|activation of phospholipase C activity|aging|aldosterone secretion|angiotensin-activated signaling pathway|angiotensin-mediated drinking behavior|angiotensin-med…	rno04072,rno04080,rno04924,rno04614,rno04925,rno04927,rno04261,rno04270,rno05200,rno05410,rno05414,rno05415,rno04931,rno04933,rno04934	Phospholipase D signaling pathway|Neuroactive ligand-receptor interaction|Renin secretion|Renin-angiotensin system|Aldosterone synthesis and secretion|Cortisol synthesis and secretion|Adrenergic signaling in cardiomyocytes|Vascular smooth muscle contraction|Pathways in cancer|Hypertrophic cardiomyopathy|Dilated cardiomyopathy|Diabetic cardiomyopathy|Insulin resistance|AGE-RAGE signaling pathway i…	R-RNO-162582,R-RNO-2022377,R-RNO-2980736,R-RNO-372790,R-RNO-373076,R-RNO-375276,R-RNO-388396,R-RNO-392499,R-RNO-416476,R-RNO-418594,R-RNO-500792	Signal Transduction|Metabolism of Angiotensinogen to Angiotensins|Peptide hormone metabolism|Signaling by GPCR|Class A/1 (Rhodopsin-like receptors)|Peptide ligand-binding receptors|GPCR downstream signalling|Metabolism of proteins|G alpha (q) signalling events|G alpha (i) signalling events|GPCR ligand binding	WP155,WP376,WP557	Adipogenesis|Renin angiotensin system|ACE inhibitor pathway
Agtpbp1	5.69784	5.85697	5.70554	4.53249	4.31707	4.4949	4.64186	4.79978	4.58094	290986	ATP/GTP binding carboxypeptidase 1	protein_coding	GO:1904115,GO:0005737,GO:0005829,GO:0043231,GO:0005739,GO:0005730,GO:0005634,GO:0004181,GO:0008233,GO:0015631,GO:0008270,GO:0007628,GO:0098957,GO:0098930,GO:0035609,GO:0021954,GO:0021702,GO:0021680,GO:0021549,GO:0001754,GO:0007005,GO:0008285,GO:0050905,GO:0042133,GO:0021772,GO:2000060,GO:0035608,GO:0035610,GO:0006508,GO:0060041,GO:0098958	axon cytoplasm|cytoplasm|cytosol|intracellular membrane-bounded organelle|mitochondrion|nucleolus|nucleus|metallocarboxypeptidase activity|peptidase activity|tubulin binding|zinc ion binding|adult walking behavior|anterograde axonal transport of mitochondrion|axonal transport|C-terminal protein deglutamylation|central nervous system neuron development|cerebellar Purkinje cell differentiation|cere…
Agtr1a	0	0	0	0	0.00733721	0	0	0	0	24180	angiotensin II receptor%2C type 1a	protein_coding	GO:0016323,GO:0005737,GO:0031410,GO:0030425,GO:0012505,GO:0005768,GO:0005794,GO:0016020,GO:0031968,GO:0005886,GO:0055037,GO:0001596,GO:0004945,GO:0031711,GO:0031748,GO:0004930,GO:0046982,GO:0019901,GO:0042976,GO:0007568,GO:0038166,GO:0001568,GO:0002035,GO:0019722,GO:0060326,GO:0071549,GO:0042416,GO:0042756,GO:0007186,GO:0010467,GO:0007507,GO:0006954,GO:0001822,GO:0002034,GO:0010259,GO:0034392,GO:…	basolateral plasma membrane|cytoplasm|cytoplasmic vesicle|dendrite|endomembrane system|endosome|Golgi apparatus|membrane|organelle outer membrane|plasma membrane|recycling endosome|angiotensin type I receptor activity|angiotensin type II receptor activity|bradykinin receptor binding|D1 dopamine receptor binding|G protein-coupled receptor activity|protein heterodimerization activity|protein kinase…	rno04371,rno04020,rno04072,rno04022,rno04080,rno04924,rno04614,rno04925,rno04927,rno04261,rno04270,rno05200,rno05171,rno05415,rno04933,rno04934	Apelin signaling pathway|Calcium signaling pathway|Phospholipase D signaling pathway|cGMP-PKG signaling pathway|Neuroactive ligand-receptor interaction|Renin secretion|Renin-angiotensin system|Aldosterone synthesis and secretion|Cortisol synthesis and secretion|Adrenergic signaling in cardiomyocytes|Vascular smooth muscle contraction|Pathways in cancer|Coronavirus disease - COVID-19|Diabetic card…	R-RNO-162582,R-RNO-199991,R-RNO-372790,R-RNO-373076,R-RNO-375276,R-RNO-388396,R-RNO-416476,R-RNO-500792,R-RNO-5653656,R-RNO-8856825,R-RNO-8856828	Signal Transduction|Membrane Trafficking|Signaling by GPCR|Class A/1 (Rhodopsin-like receptors)|Peptide ligand-binding receptors|GPCR downstream signalling|G alpha (q) signalling events|GPCR ligand binding|Vesicle-mediated transport|Cargo recognition for clathrin-mediated endocytosis|Clathrin-mediated endocytosis	WP131,WP131,WP376,WP3887,WP473	Peptide GPCRs|Peptide GPCRs|Renin angiotensin system|Angiotensin II signaling acute in thick ascending limbs|GPCRs class A rhodopsin like
Agtr1b	0	0.0116807	0	0	0	0	0	0.0120743	0.012231	81638	angiotensin II receptor%2C type 1b	protein_coding	GO:0005886,GO:0001596,GO:0004945,GO:0004930,GO:0038166,GO:0001568,GO:0071549,GO:0042756,GO:0007186,GO:0006954,GO:0001822,GO:0002034,GO:0010259,GO:0051402,GO:0045777,GO:0090190,GO:0007204,GO:0008217,GO:0002019,GO:0001991,GO:0019229,GO:0001999,GO:1990776,GO:0043627,GO:0001666,GO:0035902,GO:0035094,GO:0007584,GO:0009651,GO:0009410	plasma membrane|angiotensin type I receptor activity|angiotensin type II receptor activity|G protein-coupled receptor activity|angiotensin-activated signaling pathway|blood vessel development|cellular response to dexamethasone stimulus|drinking behavior|G protein-coupled receptor signaling pathway|inflammatory response|kidney development|maintenance of blood vessel diameter homeostasis by renin-a…	rno04371,rno04020,rno04072,rno04022,rno04080,rno04924,rno04614,rno04925,rno04927,rno04261,rno04270,rno05200,rno05171,rno05415,rno04933,rno04934	Apelin signaling pathway|Calcium signaling pathway|Phospholipase D signaling pathway|cGMP-PKG signaling pathway|Neuroactive ligand-receptor interaction|Renin secretion|Renin-angiotensin system|Aldosterone synthesis and secretion|Cortisol synthesis and secretion|Adrenergic signaling in cardiomyocytes|Vascular smooth muscle contraction|Pathways in cancer|Coronavirus disease - COVID-19|Diabetic card…			WP3887,WP557	Angiotensin II signaling acute in thick ascending limbs|ACE inhibitor pathway
Agtrap	3.73761	3.38884	3.52265	4.57297	4.9213	4.37159	4.80643	4.897	4.58743	298646	angiotensin II receptor-associated protein	protein_coding	GO:0005938,GO:0030659,GO:0005789,GO:0000139,GO:0005886,GO:0004945,GO:0038166,GO:0008217,GO:0001666	cell cortex|cytoplasmic vesicle membrane|endoplasmic reticulum membrane|Golgi membrane|plasma membrane|angiotensin type II receptor activity|angiotensin-activated signaling pathway|regulation of blood pressure|response to hypoxia					WP3887	Angiotensin II signaling acute in thick ascending limbs
Ahctf1	15.2122	15.3202	15.2735	14.6068	14.6469	15.1034	14.4782	15.0826	13.3552	360886	AT hook containing transcription factor 1	protein_coding	GO:0000785,GO:0005737,GO:0000776,GO:0005635,GO:0016363,GO:0031965,GO:0005643,GO:0031080,GO:0005654,GO:0005634,GO:0003677,GO:0007049,GO:0051301,GO:0030097,GO:0051028,GO:0051292,GO:0006913,GO:0015031,GO:0032465	chromatin|cytoplasm|kinetochore|nuclear envelope|nuclear matrix|nuclear membrane|nuclear pore|nuclear pore outer ring|nucleoplasm|nucleus|DNA binding|cell cycle|cell division|hemopoiesis|mRNA transport|nuclear pore complex assembly|nucleocytoplasmic transport|protein transport|regulation of cytokinesis	rno03013	Nucleocytoplasmic transport	R-RNO-141424,R-RNO-141444,R-RNO-162582,R-RNO-1640170,R-RNO-194315,R-RNO-195258,R-RNO-2467813,R-RNO-2500257,R-RNO-2555396,R-RNO-2995410,R-RNO-5663220,R-RNO-68877,R-RNO-68882,R-RNO-68886,R-RNO-69278,R-RNO-69618,R-RNO-69620,R-RNO-9615933,R-RNO-9648025,R-RNO-9716542	Amplification of signal from the kinetochores|Amplification of signal from unattached kinetochores via a MAD2 inhibitory signal|Signal Transduction|Cell Cycle|Signaling by Rho GTPases|RHO GTPase Effectors|Separation of Sister Chromatids|Resolution of Sister Chromatid Cohesion|Mitotic Metaphase and Anaphase|Nuclear Envelope (NE) Reassembly|RHO GTPases Activate Formins|Mitotic Prometaphase|Mitotic …			Others	Others
Ahcy	93.276	103.635	102.81	78.5552	81.4044	77.4765	74.7885	73.7716	73.9931	29443	adenosylhomocysteinase	protein_coding	GO:0005829,GO:0042470,GO:0043005,GO:0005634,GO:0004013,GO:0098604,GO:0030554,GO:0005507,GO:0042802,GO:0051287,GO:0043621,GO:0002439,GO:0042745,GO:0006730,GO:0001666,GO:0007584,GO:0019510,GO:0033353	cytosol|melanosome|neuron projection|nucleus|adenosylhomocysteinase activity|adenosylselenohomocysteinase activity|adenyl nucleotide binding|copper ion binding|identical protein binding|NAD binding|protein self-association|chronic inflammatory response to antigenic stimulus|circadian sleep/wake cycle|one-carbon metabolic process|response to hypoxia|response to nutrient|S-adenosylhomocysteine cata…	rno00270	Cysteine and methionine metabolism	R-RNO-1430728,R-RNO-156580,R-RNO-156581,R-RNO-1614635,R-RNO-211859,R-RNO-71291	Metabolism|Phase II - Conjugation of compounds|Methylation|Sulfur amino acid metabolism|Biological oxidations|Metabolism of amino acids and derivatives
Ahcyl1	65.2828	66.7963	66.4461	61.4583	65.2046	63.71	58.798	58.4905	57.0958	362013	adenosylhomocysteinase-like 1	protein_coding	GO:0016324,GO:0005737,GO:0005829,GO:0005789,GO:0070062,GO:0044233,GO:0042802,GO:0003723,GO:0038166,GO:0006915,GO:0042045,GO:1990456,GO:0006378,GO:0006730,GO:0010765,GO:0006611,GO:0044070,GO:0032412,GO:0031440,GO:0051592,GO:0033353	apical plasma membrane|cytoplasm|cytosol|endoplasmic reticulum membrane|extracellular exosome|mitochondria-associated endoplasmic reticulum membrane|identical protein binding|RNA binding|angiotensin-activated signaling pathway|apoptotic process|epithelial fluid transport|mitochondrion-endoplasmic reticulum membrane tethering|mRNA polyadenylation|one-carbon metabolic process|positive regulation of…	rno00270	Cysteine and methionine metabolism	R-RNO-397014,R-RNO-5576891,R-RNO-5578775	Muscle contraction|Cardiac conduction|Ion homeostasis
Ahcyl2	4.21947	4.29656	5.18929	4.51835	4.22702	4.01656	4.03385	4.19105	3.72981	312192	adenosylhomocysteinase-like 2	protein_coding	GO:0005829,GO:0005783,GO:0043231,GO:0043005,GO:0016787,GO:0006730,GO:0033353	cytosol|endoplasmic reticulum|intracellular membrane-bounded organelle|neuron projection|hydrolase activity|one-carbon metabolic process|S-adenosylmethionine cycle	rno00270	Cysteine and methionine metabolism
Ahdc1	9.41936	9.88856	10.0698	7.31888	6.19813	7.46656	8.9806	8.06758	8.95633	362617	AT hook%2C DNA binding motif%2C containing 1	protein_coding	GO:0005694,GO:0005634,GO:0003700,GO:0140585,GO:0030154,GO:0001707,GO:0043589	chromosome|nucleus|DNA-binding transcription factor activity|promoter-enhancer loop anchoring activity|cell differentiation|mesoderm formation|skin morphogenesis
Ahi1	7.12021	6.81762	7.68356	8.94531	8.10508	8.12888	8.13894	8.74629	7.90983	308923	Abelson helper integration site 1	protein_coding	GO:0005912,GO:0005911,GO:0005814,GO:0005813,GO:0036064,GO:0005929,GO:0005737,GO:0036038,GO:0097730,GO:0120206,GO:0001750,GO:0042802,GO:0007417,GO:0060271,GO:0035844,GO:1990403,GO:0042462,GO:0001947,GO:0030902,GO:0070121,GO:0070986,GO:0001738,GO:0044458,GO:0043066,GO:0046325,GO:1905515,GO:0071599,GO:0035845,GO:0010628,GO:0045927,GO:0010976,GO:0030862,GO:0002092,GO:0045944,GO:0039023,GO:0039008,GO:…	adherens junction|cell-cell junction|centriole|centrosome|ciliary basal body|cilium|cytoplasm|MKS complex|non-motile cilium|photoreceptor distal connecting cilium|photoreceptor outer segment|identical protein binding|central nervous system development|cilium assembly|cloaca development|embryonic brain development|eye photoreceptor cell development|heart looping|hindbrain development|Kupffer's ves…			R-RNO-1852241,R-RNO-5617833,R-RNO-5620912	Organelle biogenesis and maintenance|Cilium Assembly|Anchoring of the basal body to the plasma membrane
Ahnak	53.5687	52.1822	50.2521	53.9595	55.4036	56.5671	52.0556	53.8327	49.6524	191572	AHNAK nucleoprotein	protein_coding	GO:0015629,GO:0044291,GO:0043034,GO:0005737,GO:0005829,GO:0070062,GO:0005925,GO:0005765,GO:0016020,GO:0005634,GO:0005886,GO:0098797,GO:0042383,GO:0030315,GO:0031982,GO:0045296,GO:0042802,GO:0003723,GO:0044548,GO:0097493,GO:1905686,GO:0043484,GO:1901385	actin cytoskeleton|cell-cell contact zone|costamere|cytoplasm|cytosol|extracellular exosome|focal adhesion|lysosomal membrane|membrane|nucleus|plasma membrane|plasma membrane protein complex|sarcolemma|T-tubule|vesicle|cadherin binding|identical protein binding|RNA binding|S100 protein binding|structural molecule activity conferring elasticity|positive regulation of plasma membrane repair|regulat…	rno05132	Salmonella infection
Ahnak2	4.17504	4.20129	4.03602	3.75798	3.80551	3.91305	4.67126	4.40743	4.28721	314478	AHNAK nucleoprotein 2	protein_coding	GO:0070161,GO:0005737,GO:0005829,GO:0043209,GO:0016607,GO:0005634,GO:0005886,GO:0008366,GO:0021675,GO:0032290,GO:0032287,GO:0043484,GO:0019233,GO:0019226	anchoring junction|cytoplasm|cytosol|myelin sheath|nuclear speck|nucleus|plasma membrane|axon ensheathment|nerve development|peripheral nervous system myelin formation|peripheral nervous system myelin maintenance|regulation of RNA splicing|sensory perception of pain|transmission of nerve impulse	rno05132	Salmonella infection
Ahr	4.38387	4.07276	4.27311	4.14397	3.19238	3.66083	4.21809	4.76996	3.87788	25690	aryl hydrocarbon receptor	protein_coding	GO:0034751,GO:0005737,GO:0005829,GO:0034753,GO:0005634,GO:0032991,GO:0017162,GO:0051087,GO:0000987,GO:0003677,GO:0003700,GO:0000981,GO:0070888,GO:0051879,GO:0042802,GO:0060090,GO:0004879,GO:0046982,GO:0042803,GO:0061629,GO:0043565,GO:1990837,GO:0017025,GO:0001094,GO:0015643,GO:0000976,GO:0001223,GO:0006915,GO:0001782,GO:0008015,GO:0001568,GO:0097746,GO:0048514,GO:0001974,GO:0001569,GO:0043010,GO:…	aryl hydrocarbon receptor complex|cytoplasm|cytosol|nuclear aryl hydrocarbon receptor complex|nucleus|protein-containing complex|aryl hydrocarbon receptor binding|chaperone binding|cis-regulatory region sequence-specific DNA binding|DNA binding|DNA-binding transcription factor activity|DNA-binding transcription factor activity, RNA polymerase II-specific|E-box binding|Hsp90 protein binding|identi…	rno04659,rno05207,rno05208,rno04934	Th17 cell differentiation|Chemical carcinogenesis - receptor activation|Chemical carcinogenesis - reactive oxygen species|Cushing syndrome			WP155	Adipogenesis	bHLH	bHLH
Ahrr	4.74859	5.11793	5.68152	3.31917	2.89764	3.18263	3.3148	3.45024	3.07449	498999	aryl-hydrocarbon receptor repressor	protein_coding	GO:0034751,GO:0005737,GO:0005634,GO:0004879,GO:0046983,GO:0000976,GO:0045892,GO:0000122,GO:0033235,GO:0006357	aryl hydrocarbon receptor complex|cytoplasm|nucleus|nuclear receptor activity|protein dimerization activity|transcription cis-regulatory region binding|negative regulation of DNA-templated transcription|negative regulation of transcription by RNA polymerase II|positive regulation of protein sumoylation|regulation of transcription by RNA polymerase II			R-RNO-1430728,R-RNO-211859,R-RNO-211897,R-RNO-211945,R-RNO-211976,R-RNO-211981,R-RNO-8937144	Metabolism|Biological oxidations|Cytochrome P450 - arranged by substrate type|Phase I - Functionalization of compounds|Endogenous sterols|Xenobiotics|Aryl hydrocarbon receptor signalling			bHLH	bHLH
Ahsa1	89.2755	88.4995	94.8562	85.3707	82.6757	84.7341	84.123	76.4002	84.3254	681996	activator of Hsp90 ATPase activity 1	protein_coding	GO:0005737,GO:0005829,GO:0005783,GO:0001671,GO:0051087,GO:0051879,GO:0032781,GO:0006457	cytoplasm|cytosol|endoplasmic reticulum|ATPase activator activity|chaperone binding|Hsp90 protein binding|positive regulation of ATP-dependent activity|protein folding
Ahsa2	13.7911	12.4465	13.3908	11.7269	9.52031	11.0557	10.6308	11.4434	11.579	305577	activator of HSP90 ATPase homolog 2	protein_coding	GO:0005829,GO:0001671,GO:0051087,GO:0051879,GO:0032781,GO:0006457	cytosol|ATPase activator activity|chaperone binding|Hsp90 protein binding|positive regulation of ATP-dependent activity|protein folding
Ahsg	0.138837	0	0	0	0	0	0.0703213	0	0	25373	alpha-2-HS-glycoprotein	protein_coding	GO:0062023,GO:0031012,GO:0005576,GO:0005615,GO:0032991,GO:0004869,GO:0004866,GO:0019210,GO:0030294,GO:0006953,GO:0031100,GO:0032869,GO:0021987,GO:0008584,GO:0030502,GO:0030308,GO:0010951,GO:0046627,GO:0001503,GO:0045780,GO:0050766,GO:0065003,GO:0050727	collagen-containing extracellular matrix|extracellular matrix|extracellular region|extracellular space|protein-containing complex|cysteine-type endopeptidase inhibitor activity|endopeptidase inhibitor activity|kinase inhibitor activity|receptor signaling protein tyrosine kinase inhibitor activity|acute-phase response|animal organ regeneration|cellular response to insulin stimulus|cerebral cortex …			R-RNO-109582,R-RNO-114608,R-RNO-168249,R-RNO-168256,R-RNO-381426,R-RNO-392499,R-RNO-597592,R-RNO-6798695,R-RNO-76002,R-RNO-76005,R-RNO-8957275	Hemostasis|Platelet degranulation |Innate Immune System|Immune System|Regulation of Insulin-like Growth Factor (IGF) transport and uptake by Insulin-like Growth Factor Binding Proteins (IGFBPs)|Metabolism of proteins|Post-translational protein modification|Neutrophil degranulation|Platelet activation, signaling and aggregation|Response to elevated platelet cytosolic Ca2+|Post-translational protei…	WP360	Acetylcholine synthesis
Ahsp	0.42741	0.657946	0.411204	1.30267	0.709656	0.502344	0.324728	0.326455	0.551155	293522	alpha hemoglobin stabilizing protein	protein_coding	GO:0005737,GO:0030492,GO:0030218,GO:0006457,GO:0050821	cytoplasm|hemoglobin binding|erythrocyte differentiation|protein folding|protein stabilization
Aicda	0.122069	0.0200438	0.167027	0.0220471	0.0216191	0.191294	0.0824381	0.207191	0.146917	399679	activation-induced cytidine deaminase	protein_coding	GO:0005737,GO:0005634,GO:0000932,GO:0032991,GO:0004126,GO:0047844,GO:0042802,GO:0003723,GO:0031625,GO:0008270,GO:0071222,GO:0009972,GO:0016554,GO:0042742,GO:0051607,GO:0070383,GO:0080111,GO:0045190,GO:0006397,GO:0090310,GO:0045869,GO:0010529,GO:0033262,GO:0016445,GO:0016446	cytoplasm|nucleus|P-body|protein-containing complex|cytidine deaminase activity|deoxycytidine deaminase activity|identical protein binding|RNA binding|ubiquitin protein ligase binding|zinc ion binding|cellular response to lipopolysaccharide|cytidine deamination|cytidine to uridine editing|defense response to bacterium|defense response to virus|DNA cytosine deamination|DNA demethylation|isotype sw…	rno04672,rno05340	Intestinal immune network for IgA production|Primary immunodeficiency
Aida	44.7281	43.402	42.0019	42.3686	43.9762	43.9778	37.7599	40.5125	36.8838	682999	axin interactor%2C dorsalization associated	protein_coding	GO:0005737,GO:0016020,GO:0035091,GO:0019904,GO:0048264,GO:0009953,GO:2000016,GO:0046329,GO:0043508,GO:0031333,GO:0043254	cytoplasm|membrane|phosphatidylinositol binding|protein domain specific binding|determination of ventral identity|dorsal/ventral pattern formation|negative regulation of determination of dorsal identity|negative regulation of JNK cascade|negative regulation of JUN kinase activity|negative regulation of protein-containing complex assembly|regulation of protein-containing complex assembly
Aif1l	54.7751	58.2479	56.2201	53.7155	52.404	51.5387	52.9271	53.3888	51.9089	362107	allograft inflammatory factor 1-like	protein_coding	GO:0015629,GO:0005884,GO:0005737,GO:0005925,GO:0032991,GO:0032587,GO:0051015,GO:0005509,GO:0051017,GO:0097178	actin cytoskeleton|actin filament|cytoplasm|focal adhesion|protein-containing complex|ruffle membrane|actin filament binding|calcium ion binding|actin filament bundle assembly|ruffle assembly
Aifm1	24.064	24.2176	24.1301	21.8306	19.6989	21.4831	22.1356	22.6457	22.3378	83533	apoptosis inducing factor%2C mitochondria associated 1	protein_coding	GO:0005737,GO:0005829,GO:0005743,GO:0005758,GO:0005739,GO:0005634,GO:0048471,GO:0003677,GO:0071949,GO:0016174,GO:0003954,GO:0016651,GO:0072572,GO:0046983,GO:0006919,GO:0006915,GO:1904045,GO:0071392,GO:0070301,GO:0071732,GO:0090650,GO:0070059,GO:0033108,GO:0032981,GO:0051402,GO:0010942,GO:0060545,GO:0043525,GO:0012501,GO:0045041,GO:1902510,GO:0002931,GO:1902065,GO:0009636	cytoplasm|cytosol|mitochondrial inner membrane|mitochondrial intermembrane space|mitochondrion|nucleus|perinuclear region of cytoplasm|DNA binding|FAD binding|NAD(P)H oxidase H2O2-forming activity|NADH dehydrogenase activity|oxidoreductase activity, acting on NAD(P)H|poly-ADP-D-ribose binding|protein dimerization activity|activation of cysteine-type endopeptidase activity involved in apoptotic pr…	rno04210,rno04217	Apoptosis|Necroptosis			WP487	Apoptosis modulation by HSP70
Aifm2	10.0131	9.92836	10.1434	9.97519	10.41	11.0238	10.1433	9.8037	10.8129	361843	apoptosis inducing factor%2C mitochondria associated 2	protein_coding	GO:0005737,GO:0005829,GO:0005811,GO:0031966,GO:0005741,GO:0005739,GO:0005634,GO:0005886,GO:0003677,GO:0004174,GO:0050660,GO:0016655,GO:0008637,GO:0110076,GO:0043065,GO:1900407,GO:0006743,GO:0042373	cytoplasm|cytosol|lipid droplet|mitochondrial membrane|mitochondrial outer membrane|mitochondrion|nucleus|plasma membrane|DNA binding|electron-transferring-flavoprotein dehydrogenase activity|flavin adenine dinucleotide binding|oxidoreductase activity, acting on NAD(P)H, quinone or similar compound as acceptor|apoptotic mitochondrial changes|negative regulation of ferroptosis|positive regulation …	rno04115	p53 signaling pathway
Aifm3	0.0631364	0.0660898	0.0647919	0.102629	0.0838635	0.0288577	0.139908	0.156726	0.0895574	303786	apoptosis inducing factor%2C mitochondria associated 3	protein_coding	GO:0005737,GO:0005829,GO:0005783,GO:0005743,GO:0005739,GO:0051537,GO:0050660,GO:0046872,GO:0016651,GO:0097194	cytoplasm|cytosol|endoplasmic reticulum|mitochondrial inner membrane|mitochondrion|2 iron, 2 sulfur cluster binding|flavin adenine dinucleotide binding|metal ion binding|oxidoreductase activity, acting on NAD(P)H|execution phase of apoptosis
Aig1	2.97131	2.93293	2.70232	3.94948	4.45236	4.34471	3.99697	4.25256	3.79786	292486	androgen-induced 1	protein_coding	GO:0012505,GO:0016020,GO:0005886,GO:0016787,GO:0042758	endomembrane system|membrane|plasma membrane|hydrolase activity|long-chain fatty acid catabolic process
Aimp1	59.7467	61.669	60.1793	62.6701	64.0367	66.1904	55.9467	66.0976	57.5318	114632	aminoacyl tRNA synthetase complex-interacting multifunctional protein 1	protein_coding	GO:0017101,GO:0009986,GO:0005829,GO:0005783,GO:0005615,GO:0005794,GO:0005634,GO:0005125,GO:0051020,GO:0042803,GO:0000049,GO:0001525,GO:0006915,GO:0007267,GO:0006954,GO:0050900,GO:0001937,GO:0070094,GO:0006412	aminoacyl-tRNA synthetase multienzyme complex|cell surface|cytosol|endoplasmic reticulum|extracellular space|Golgi apparatus|nucleus|cytokine activity|GTPase binding|protein homodimerization activity|tRNA binding|angiogenesis|apoptotic process|cell-cell signaling|inflammatory response|leukocyte migration|negative regulation of endothelial cell proliferation|positive regulation of glucagon secreti…
Aimp2	85.5414	86.227	84.8359	85.9527	91.801	84.6832	76.3571	82.0611	82.2058	288480	aminoacyl tRNA synthetase complex-interacting multifunctional protein 2	protein_coding	GO:0017101,GO:0005829,GO:0005634,GO:0060090,GO:0006915,GO:0008285,GO:1903632,GO:1901216,GO:0031398,GO:0016567,GO:0065003,GO:0006412,GO:0060510	aminoacyl-tRNA synthetase multienzyme complex|cytosol|nucleus|molecular adaptor activity|apoptotic process|negative regulation of cell population proliferation|positive regulation of aminoacyl-tRNA ligase activity|positive regulation of neuron death|positive regulation of protein ubiquitination|protein ubiquitination|protein-containing complex assembly|translation|type II pneumocyte differentiati…					WP1280	Transcriptional activation by Nfe2l2 in response to phytochemicals
Aip	60.4104	59.7178	63.3479	64.1967	59.1208	65.1696	70.6993	58.23	68.5103	282827	aryl-hydrocarbon receptor-interacting protein	protein_coding	GO:0034751,GO:0005829,GO:0016020,GO:0005886,GO:0017162,GO:0036004,GO:0003755,GO:0003712,GO:0051082,GO:0006351,GO:0006354,GO:0051344,GO:0022417,GO:0006626,GO:0006355,GO:0010738,GO:0006805	aryl hydrocarbon receptor complex|cytosol|membrane|plasma membrane|aryl hydrocarbon receptor binding|GAF domain binding|peptidyl-prolyl cis-trans isomerase activity|transcription coregulator activity|unfolded protein binding|DNA-templated transcription|DNA-templated transcription elongation|negative regulation of cyclic-nucleotide phosphodiesterase activity|protein maturation by protein folding|p…	rno05207,rno04934	Chemical carcinogenesis - receptor activation|Cushing syndrome	R-RNO-1430728,R-RNO-211859,R-RNO-211945,R-RNO-8937144	Metabolism|Biological oxidations|Phase I - Functionalization of compounds|Aryl hydrocarbon receptor signalling
Aipl1	0.163764	0.209743	0.168058	0.0532398	0.191423	0.102653	0.28202	0.150099	0.0337883	59110	aryl hydrocarbon receptor-interacting protein-like 1	protein_coding	GO:0005737,GO:0005634,GO:0001917,GO:0001918,GO:0003755,GO:0006915,GO:0043066,GO:0007603,GO:0018343,GO:0022400,GO:0001895	cytoplasm|nucleus|photoreceptor inner segment|farnesylated protein binding|peptidyl-prolyl cis-trans isomerase activity|apoptotic process|negative regulation of apoptotic process|phototransduction, visible light|protein farnesylation|regulation of rhodopsin mediated signaling pathway|retina homeostasis	rno05207,rno04934	Chemical carcinogenesis - receptor activation|Cushing syndrome
Aire	0.0767594	0.00945294	0.0295395	0.0103977	0	0.0501205	0.0194395	0.0293143	0.00989829	294328	autoimmune regulator	protein_coding	GO:0005737,GO:0001674,GO:0001673,GO:0016604,GO:0005634,GO:0003682,GO:0042393,GO:0042802,GO:0000977,GO:0045182,GO:0008270,GO:0002509,GO:0006959,GO:0006955,GO:0045060,GO:0002458,GO:0032722,GO:0045893,GO:0045944,GO:0006355,GO:2000410,GO:0097536,GO:0006366	cytoplasm|female germ cell nucleus|male germ cell nucleus|nuclear body|nucleus|chromatin binding|histone binding|identical protein binding|RNA polymerase II transcription regulatory region sequence-specific DNA binding|translation regulator activity|zinc ion binding|central tolerance induction to self antigen|humoral immune response|immune response|negative thymic T cell selection|peripheral T ce…	rno04120,rno05340	Ubiquitin mediated proteolysis|Primary immunodeficiency
Airim	1.3905	1.07283	1.41837	1.42515	1.30847	1.42644	1.53587	1.62082	1.41718	500546	AFG2 interacting ribosome maturation factor	protein_coding	GO:0005737,GO:0005829,GO:0005730,GO:0005654,GO:0005634,GO:0042273	cytoplasm|cytosol|nucleolus|nucleoplasm|nucleus|ribosomal large subunit biogenesis
Ajm1	0.233613	0.429624	0.500786	0.18565	0.496488	0.363381	0.278723	0.322501	0.224932	362083	apical junction component 1 homolog	protein_coding	GO:0005912,GO:0043296,GO:0016324,GO:0005929,GO:0005886,GO:0045216	adherens junction|apical junction complex|apical plasma membrane|cilium|plasma membrane|cell-cell junction organization
Ajuba	57.8494	61.5071	63.3377	55.0733	56.808	56.2519	51.223	49.7936	51.2814	85265	ajuba LIM protein	protein_coding	GO:0005912,GO:0005911,GO:0005829,GO:0005925,GO:0005794,GO:0030027,GO:0005815,GO:0005654,GO:0005634,GO:0000932,GO:0005886,GO:0005667,GO:0051015,GO:0045294,GO:0003682,GO:0046872,GO:0003714,GO:0016339,GO:0007049,GO:0007010,GO:0048041,GO:0046474,GO:0007249,GO:0030032,GO:0035195,GO:0035331,GO:0033673,GO:0000122,GO:0031328,GO:0043123,GO:0033674,GO:0043406,GO:2000637,GO:0031334,GO:0008104,GO:0030334,GO:…	adherens junction|cell-cell junction|cytosol|focal adhesion|Golgi apparatus|lamellipodium|microtubule organizing center|nucleoplasm|nucleus|P-body|plasma membrane|transcription regulator complex|actin filament binding|alpha-catenin binding|chromatin binding|metal ion binding|transcription corepressor activity|calcium-dependent cell-cell adhesion via plasma membrane cell adhesion molecules|cell cy…	rno04390,rno04392	Hippo signaling pathway|Hippo signaling pathway - multiple species	R-RNO-1234174,R-RNO-1234176,R-RNO-1640170,R-RNO-2262752,R-RNO-2565942,R-RNO-453274,R-RNO-69275,R-RNO-69278,R-RNO-8953897	Cellular response to hypoxia|Oxygen-dependent proline hydroxylation of Hypoxia-inducible Factor Alpha|Cell Cycle|Cellular responses to stress|Regulation of PLK1 Activity at G2/M Transition|Mitotic G2-G2/M phases|G2/M Transition|Cell Cycle, Mitotic|Cellular responses to stimuli
Ak1	5.72059	5.97782	5.8598	6.24482	6.02301	4.84489	6.48742	5.9115	6.91035	24183	adenylate kinase 1	protein_coding	GO:0005737,GO:0005829,GO:0043005,GO:0001520,GO:0048471,GO:0030017,GO:0036126,GO:0004017,GO:0005524,GO:0004550,GO:0046899,GO:0046083,GO:0006172,GO:0046033,GO:0046034,GO:0021549,GO:0046103,GO:0007517,GO:0030182,GO:0006165,GO:0046940,GO:0009142,GO:0021772,GO:0010828,GO:0014042,GO:0014823,GO:0032355,GO:0033574,GO:0009410	cytoplasm|cytosol|neuron projection|outer dense fiber|perinuclear region of cytoplasm|sarcomere|sperm flagellum|adenylate kinase activity|ATP binding|nucleoside diphosphate kinase activity|nucleoside triphosphate adenylate kinase activity|adenine metabolic process|ADP biosynthetic process|AMP metabolic process|ATP metabolic process|cerebellum development|inosine biosynthetic process|muscle organ …	rno00230,rno00730	Purine metabolism|Thiamine metabolism	R-RNO-1430728,R-RNO-15869,R-RNO-499943	Metabolism|Metabolism of nucleotides|Interconversion of nucleotide di- and triphosphates
Ak2	34.4574	33.5761	33.0397	29.7884	29.5133	28.6861	30.8185	29.6128	32.0783	24184	adenylate kinase 2	protein_coding	GO:0005737,GO:0005829,GO:0005758,GO:0005739,GO:0005634,GO:0036126,GO:0097226,GO:0004017,GO:0005524,GO:0046083,GO:0006172,GO:0046033,GO:0046034,GO:0007420,GO:0046060,GO:0001889,GO:0006119,GO:0016310,GO:0097066	cytoplasm|cytosol|mitochondrial intermembrane space|mitochondrion|nucleus|sperm flagellum|sperm mitochondrial sheath|adenylate kinase activity|ATP binding|adenine metabolic process|ADP biosynthetic process|AMP metabolic process|ATP metabolic process|brain development|dATP metabolic process|liver development|oxidative phosphorylation|phosphorylation|response to thyroid hormone	rno00230,rno00730	Purine metabolism|Thiamine metabolism	R-RNO-1430728,R-RNO-15869,R-RNO-499943	Metabolism|Metabolism of nucleotides|Interconversion of nucleotide di- and triphosphates
Ak3	71.7365	66.2929	66.8266	76.5496	76.3007	77.8506	81.0024	88.0701	81.9979	26956	adenylate kinase 3	protein_coding	GO:0005737,GO:0005758,GO:0005759,GO:0005739,GO:0004017,GO:0005524,GO:0005525,GO:0042802,GO:0046899,GO:0006172,GO:0046033,GO:0006756,GO:0046034,GO:0046060,GO:0046039,GO:0046041,GO:0009142,GO:0016310,GO:0046051	cytoplasm|mitochondrial intermembrane space|mitochondrial matrix|mitochondrion|adenylate kinase activity|ATP binding|GTP binding|identical protein binding|nucleoside triphosphate adenylate kinase activity|ADP biosynthetic process|AMP metabolic process|AMP phosphorylation|ATP metabolic process|dATP metabolic process|GTP metabolic process|ITP metabolic process|nucleoside triphosphate biosynthetic p…	rno00230	Purine metabolism	R-RNO-109582,R-RNO-983231	Hemostasis|Factors involved in megakaryocyte development and platelet production
Ak4	0	0	0	0.00622018	0	0.00599666	0.00581458	0	0.0059214	29223	adenylate kinase 4	protein_coding	GO:0005737,GO:0005759,GO:0005739,GO:0004017,GO:0005524,GO:0005525,GO:0004550,GO:0046899,GO:0006172,GO:0046033,GO:0046034,GO:0007420,GO:0071456,GO:0046039,GO:0001889,GO:0006165,GO:0009142,GO:2001169,GO:0002082,GO:0009410	cytoplasm|mitochondrial matrix|mitochondrion|adenylate kinase activity|ATP binding|GTP binding|nucleoside diphosphate kinase activity|nucleoside triphosphate adenylate kinase activity|ADP biosynthetic process|AMP metabolic process|ATP metabolic process|brain development|cellular response to hypoxia|GTP metabolic process|liver development|nucleoside diphosphate phosphorylation|nucleoside triphosph…	rno00230,rno00730	Purine metabolism|Thiamine metabolism	R-RNO-1430728,R-RNO-15869,R-RNO-499943	Metabolism|Metabolism of nucleotides|Interconversion of nucleotide di- and triphosphates
Ak5	0	0	0	0	0	0	0	0	0.0087548	365985	adenylate kinase 5	protein_coding	GO:0034451,GO:0005737,GO:0005829,GO:0004017,GO:0005524,GO:0004550,GO:0046034,GO:0006165,GO:0009142	centriolar satellite|cytoplasm|cytosol|adenylate kinase activity|ATP binding|nucleoside diphosphate kinase activity|ATP metabolic process|nucleoside diphosphate phosphorylation|nucleoside triphosphate biosynthetic process	rno00230,rno00730	Purine metabolism|Thiamine metabolism	R-RNO-1430728,R-RNO-15869,R-RNO-499943	Metabolism|Metabolism of nucleotides|Interconversion of nucleotide di- and triphosphates
Ak6	22.319	22.4831	21.6031	23.0129	25.4009	23.1241	19.5591	21.3577	20.7358	102238592	adenylate kinase 6	protein_coding	GO:0015030,GO:0005737,GO:0005654,GO:0005634,GO:0004017,GO:0005524,GO:0016887,GO:0016310	Cajal body|cytoplasm|nucleoplasm|nucleus|adenylate kinase activity|ATP binding|ATP hydrolysis activity|phosphorylation	rno00230,rno03008	Purine metabolism|Ribosome biogenesis in eukaryotes	R-RNO-1430728,R-RNO-15869,R-RNO-499943	Metabolism|Metabolism of nucleotides|Interconversion of nucleotide di- and triphosphates
Ak7	0.331904	0.416172	0.286419	0.482291	0.416817	0.661976	0.320938	0.222779	0.295707	314416	adenylate kinase 7	protein_coding	GO:0005737,GO:0005829,GO:0005576,GO:0031514,GO:0004017,GO:0005524,GO:0004127,GO:0004550,GO:0035082,GO:0007420,GO:0003351,GO:0051649,GO:0002437,GO:0006165,GO:0009142,GO:0007283	cytoplasm|cytosol|extracellular region|motile cilium|adenylate kinase activity|ATP binding|cytidylate kinase activity|nucleoside diphosphate kinase activity|axoneme assembly|brain development|epithelial cilium movement involved in extracellular fluid movement|establishment of localization in cell|inflammatory response to antigenic stimulus|nucleoside diphosphate phosphorylation|nucleoside triphos…	rno00230,rno00730	Purine metabolism|Thiamine metabolism	R-RNO-1430728,R-RNO-15869,R-RNO-499943	Metabolism|Metabolism of nucleotides|Interconversion of nucleotide di- and triphosphates
Ak8	0.00234521	0	0	0	0.0024921	0.00490022	0	0.00238836	0	311833	adenylate kinase 8	protein_coding	GO:0097729,GO:0005930,GO:0005737,GO:0005829,GO:0036126,GO:0004017,GO:0016208,GO:0005524,GO:0004127,GO:0004550,GO:0006165,GO:0009142,GO:0021591	9+2 motile cilium|axoneme|cytoplasm|cytosol|sperm flagellum|adenylate kinase activity|AMP binding|ATP binding|cytidylate kinase activity|nucleoside diphosphate kinase activity|nucleoside diphosphate phosphorylation|nucleoside triphosphate biosynthetic process|ventricular system development	rno00230,rno00730	Purine metabolism|Thiamine metabolism	R-RNO-1430728,R-RNO-15869,R-RNO-499943	Metabolism|Metabolism of nucleotides|Interconversion of nucleotide di- and triphosphates
Ak9	0.998159	0.935328	1.00508	0.959682	0.873263	0.999682	1.01114	1.30696	0.96778	294521	adenylate kinase 9	protein_coding	GO:0005737,GO:0005829,GO:0005758,GO:0005739,GO:0004017,GO:0005524,GO:0006172,GO:0046033,GO:0046034,GO:0090038,GO:0016310,GO:2000114	cytoplasm|cytosol|mitochondrial intermembrane space|mitochondrion|adenylate kinase activity|ATP binding|ADP biosynthetic process|AMP metabolic process|ATP metabolic process|negative regulation of protein kinase C signaling|phosphorylation|regulation of establishment of cell polarity	rno00230,rno00240	Purine metabolism|Pyrimidine metabolism
Akap1	12.6378	13.6373	13.3963	12.5644	11.9254	11.9854	12.7291	12.4916	12.9858	114124	A-kinase anchoring protein 1	protein_coding	GO:0005811,GO:0016020,GO:0030061,GO:0005741,GO:0005739,GO:0031594,GO:0045211,GO:0099091,GO:0048487,GO:0008017,GO:0060090,GO:0034237,GO:0019901,GO:0030346,GO:0019903,GO:0003723,GO:0140374,GO:0006915,GO:0071320,GO:0071375,GO:0010614,GO:0035308,GO:0042308,GO:0010738	lipid droplet|membrane|mitochondrial crista|mitochondrial outer membrane|mitochondrion|neuromuscular junction|postsynaptic membrane|postsynaptic specialization, intracellular component|beta-tubulin binding|microtubule binding|molecular adaptor activity|protein kinase A regulatory subunit binding|protein kinase binding|protein phosphatase 2B binding|protein phosphatase binding|RNA binding|antivira…			R-RNO-109582,R-RNO-983231	Hemostasis|Factors involved in megakaryocyte development and platelet production	WP73	G protein signaling pathways
Akap10	1.49638	1.53257	1.80905	1.54867	1.53004	1.70952	2.00931	1.87474	1.49927	360540	A-kinase anchoring protein 10	protein_coding	GO:0005829,GO:0005739,GO:0005886,GO:0032991,GO:0051018,GO:0008104	cytosol|mitochondrion|plasma membrane|protein-containing complex|protein kinase A binding|protein localization					WP73	G protein signaling pathways
Akap11	4.33846	4.02609	3.74432	3.2064	3.20386	3.50415	3.89633	4.0907	3.68005	498549	A-kinase anchoring protein 11	protein_coding	GO:0005737,GO:0005829,GO:0005815,GO:0005730,GO:0005886,GO:0051018,GO:0034237,GO:0008157,GO:0030866,GO:0035556,GO:0008104,GO:0036010,GO:0003091	cytoplasm|cytosol|microtubule organizing center|nucleolus|plasma membrane|protein kinase A binding|protein kinase A regulatory subunit binding|protein phosphatase 1 binding|cortical actin cytoskeleton organization|intracellular signal transduction|protein localization|protein localization to endosome|renal water homeostasis					WP73	G protein signaling pathways
Akap12	9.60671	11.2448	10.3704	13.7407	15.1087	12.6457	12.631	13.1865	12.483	83425	A-kinase anchoring protein 12	protein_coding	GO:0005737,GO:0005856,GO:0005829,GO:0043025,GO:0005886,GO:0098685,GO:0008179,GO:0005516,GO:0051018,GO:0007193,GO:0071347,GO:0071356,GO:0035733,GO:0050804,GO:0043116,GO:0070374,GO:0061870,GO:0051770,GO:1900143,GO:0010739,GO:0032760,GO:0010738,GO:0090036,GO:0051602,GO:0032496,GO:0007165	cytoplasm|cytoskeleton|cytosol|neuronal cell body|plasma membrane|Schaffer collateral - CA1 synapse|adenylate cyclase binding|calmodulin binding|protein kinase A binding|adenylate cyclase-inhibiting G protein-coupled receptor signaling pathway|cellular response to interleukin-1|cellular response to tumor necrosis factor|hepatic stellate cell activation|modulation of chemical synaptic transmission…			R-RNO-162582,R-RNO-194315,R-RNO-9012999,R-RNO-9013405,R-RNO-9035034,R-RNO-9716542	Signal Transduction|Signaling by Rho GTPases|RHO GTPase cycle|RHOD GTPase cycle|RHOF GTPase cycle|Signaling by Rho GTPases, Miro GTPases and RHOBTB3	WP73	G protein signaling pathways
Akap13	4.11177	4.14641	3.92625	3.53189	3.81419	3.63494	3.8807	4.19076	3.59271	293024	A-kinase anchoring protein 13	protein_coding	GO:0005938,GO:0030864,GO:0005829,GO:0016020,GO:0005634,GO:0048471,GO:0005085,GO:0005078,GO:0046872,GO:0060090,GO:0051018,GO:0031267,GO:0086023,GO:0071875,GO:0060348,GO:0055007,GO:0061049,GO:0007186,GO:0007507,GO:0051168,GO:0043123,GO:0043406,GO:0035025,GO:1900169,GO:0035023,GO:0060297	cell cortex|cortical actin cytoskeleton|cytosol|membrane|nucleus|perinuclear region of cytoplasm|guanyl-nucleotide exchange factor activity|MAP-kinase scaffold activity|metal ion binding|molecular adaptor activity|protein kinase A binding|small GTPase binding|adenylate cyclase-activating adrenergic receptor signaling pathway involved in heart process|adrenergic receptor signaling pathway|bone dev…	rno04928,rno05163	Parathyroid hormone synthesis, secretion and action|Human cytomegalovirus infection	R-RNO-162582,R-RNO-193648,R-RNO-193704,R-RNO-194315,R-RNO-204998,R-RNO-372790,R-RNO-388396,R-RNO-416482,R-RNO-73887,R-RNO-8980692,R-RNO-9012999,R-RNO-9013026,R-RNO-9013106,R-RNO-9716542	Signal Transduction|NRAGE signals death through JNK|p75 NTR receptor-mediated signalling|Signaling by Rho GTPases|Cell death signalling via NRAGE, NRIF and NADE|Signaling by GPCR|GPCR downstream signalling|G alpha (12/13) signalling events|Death Receptor Signaling|RHOA GTPase cycle|RHO GTPase cycle|RHOB GTPase cycle|RHOC GTPase cycle|Signaling by Rho GTPases, Miro GTPases and RHOBTB3	WP73	G protein signaling pathways
Akap14	0.124919	0.0546982	0	0	0	0	0	0	0	60332	A-kinase anchoring protein 14	protein_coding	GO:0005930,GO:0005952,GO:0035686,GO:0051018,GO:0034237,GO:0007283	axoneme|cAMP-dependent protein kinase complex|sperm fibrous sheath|protein kinase A binding|protein kinase A regulatory subunit binding|spermatogenesis
Akap17a	19.9582	18.9576	20.6591	21.0228	19.6282	20.8016	21.7399	18.9714	20.1915	288526	A-kinase anchoring protein 17A	protein_coding	GO:0005829,GO:0016607,GO:0005634,GO:0005681,GO:0051018,GO:0003723,GO:0042113,GO:0006397,GO:0006355,GO:0043484,GO:0008380,GO:0007165	cytosol|nuclear speck|nucleus|spliceosomal complex|protein kinase A binding|RNA binding|B cell activation|mRNA processing|regulation of DNA-templated transcription|regulation of RNA splicing|RNA splicing|signal transduction
Akap17b	0.208378	0.274365	0.261806	0.137176	0.0889854	0.1648	0.140068	0.13288	0.176795	313434	A kinase (PRKA) anchor protein 17B	protein_coding	GO:0005829,GO:0016607,GO:0005634,GO:0005681,GO:0051018,GO:0003723,GO:0006397,GO:0008380	cytosol|nuclear speck|nucleus|spliceosomal complex|protein kinase A binding|RNA binding|mRNA processing|RNA splicing
Akap2	26.6984	26.6441	25.2613	22.6516	22.5269	23.7957	25.1113	26.7546	24.746	298024	A-kinase anchoring protein 2	protein_coding	GO:0032991,GO:0019904,GO:0051018,GO:0044877,GO:0007015,GO:0008104,GO:0007178	protein-containing complex|protein domain specific binding|protein kinase A binding|protein-containing complex binding|actin filament organization|protein localization|transmembrane receptor protein serine/threonine kinase signaling pathway					WP73	G protein signaling pathways
Akap3	0	0.00733958	0.0382258	0.00807315	0.0474985	0	0.0452804	0	0.00768536	312720	A-kinase anchoring protein 3	protein_coding	GO:0001669,GO:0005737,GO:0031514,GO:0035686,GO:0097225,GO:0097228,GO:0051018,GO:0001835,GO:0008104,GO:0007178	acrosomal vesicle|cytoplasm|motile cilium|sperm fibrous sheath|sperm midpiece|sperm principal piece|protein kinase A binding|blastocyst hatching|protein localization|transmembrane receptor protein serine/threonine kinase signaling pathway					WP73	G protein signaling pathways
Akap4	0	0	0.0180213	0	0	0.00917315	0.0889463	0.00894194	0	79254	A-kinase anchoring protein 4	protein_coding	GO:0005929,GO:0005737,GO:0031514,GO:0048471,GO:0097224,GO:0097229,GO:0035686,GO:0097225,GO:0097228,GO:0030018,GO:0051018,GO:0051649,GO:0045184,GO:0030317,GO:0044458,GO:0008104,GO:0120316,GO:0007178	cilium|cytoplasm|motile cilium|perinuclear region of cytoplasm|sperm connecting piece|sperm end piece|sperm fibrous sheath|sperm midpiece|sperm principal piece|Z disc|protein kinase A binding|establishment of localization in cell|establishment of protein localization|flagellated sperm motility|motile cilium assembly|protein localization|sperm flagellum assembly|transmembrane receptor protein seri…					WP73	G protein signaling pathways
Akap5	0.481068	0.477513	0.475123	0.290057	0.353611	0.517701	0.41038	0.202598	0.298513	171026	A-kinase anchoring protein 5	protein_coding	GO:0032279,GO:0016323,GO:0005737,GO:0009898,GO:0005856,GO:0030425,GO:0032590,GO:0043198,GO:0043197,GO:0032591,GO:0060076,GO:0031527,GO:0098978,GO:0045121,GO:0043025,GO:0048471,GO:0005886,GO:0014069,GO:0099092,GO:0098837,GO:0032991,GO:0003779,GO:0008179,GO:0031698,GO:0045296,GO:0005516,GO:0001664,GO:0050811,GO:0035254,GO:0019900,GO:0060090,GO:0019904,GO:0034237,GO:0019901,GO:0030346,GO:0044877,GO:…	asymmetric synapse|basolateral plasma membrane|cytoplasm|cytoplasmic side of plasma membrane|cytoskeleton|dendrite|dendrite membrane|dendritic shaft|dendritic spine|dendritic spine membrane|excitatory synapse|filopodium membrane|glutamatergic synapse|membrane raft|neuronal cell body|perinuclear region of cytoplasm|plasma membrane|postsynaptic density|postsynaptic density, intracellular component|…					WP73	G protein signaling pathways
Akap6	3.32439	3.4286	3.29295	2.72061	2.51256	2.80564	2.89119	3.19919	2.83997	64553	A-kinase anchoring protein 6	protein_coding	GO:0034704,GO:0005901,GO:0005737,GO:0014704,GO:0014701,GO:0005635,GO:0031965,GO:0005634,GO:0048471,GO:0032991,GO:0042383,GO:0016529,GO:0030315,GO:0008179,GO:0019899,GO:0060090,GO:0051018,GO:0034237,GO:0051721,GO:0043495,GO:0044325,GO:0071320,GO:0071345,GO:0071872,GO:0007194,GO:0070886,GO:2000481,GO:0030307,GO:0061051,GO:1902261,GO:1901381,GO:0001934,GO:0051281,GO:0060316,GO:0045727,GO:0031503,GO:…	calcium channel complex|caveola|cytoplasm|intercalated disc|junctional sarcoplasmic reticulum membrane|nuclear envelope|nuclear membrane|nucleus|perinuclear region of cytoplasm|protein-containing complex|sarcolemma|sarcoplasmic reticulum|T-tubule|adenylate cyclase binding|enzyme binding|molecular adaptor activity|protein kinase A binding|protein kinase A regulatory subunit binding|protein phospha…					WP73	G protein signaling pathways
Akap7	2.85503	2.59866	2.49396	2.47299	2.15204	2.36864	2.29673	2.45482	2.28796	361458	A-kinase anchoring protein 7	protein_coding	GO:0016324,GO:0005737,GO:0005829,GO:0070382,GO:0098686,GO:0016328,GO:0016020,GO:0005634,GO:0032991,GO:0016529,GO:0030315,GO:0016208,GO:0008022,GO:0019904,GO:0051018,GO:0034237,GO:0019901,GO:0071320,GO:0050804,GO:1902261,GO:1901381,GO:0008104,GO:0060306,GO:0010738	apical plasma membrane|cytoplasm|cytosol|exocytic vesicle|hippocampal mossy fiber to CA3 synapse|lateral plasma membrane|membrane|nucleus|protein-containing complex|sarcoplasmic reticulum|T-tubule|AMP binding|protein C-terminus binding|protein domain specific binding|protein kinase A binding|protein kinase A regulatory subunit binding|protein kinase binding|cellular response to cAMP|modulation of…					WP73	G protein signaling pathways
Akap8	18.4923	17.3954	19.9864	16.8145	16.4608	15.8141	16.0176	15.8868	14.9393	116633	A-kinase anchoring protein 8	protein_coding	GO:0000793,GO:0001939,GO:0005794,GO:0005739,GO:0016363,GO:0005730,GO:0005654,GO:0005634,GO:0003677,GO:0003690,GO:0042826,GO:0051059,GO:0034237,GO:0008270,GO:0044839,GO:0071222,GO:0071380,GO:0045087,GO:0007076,GO:0032720,GO:0031065,GO:0015031	condensed chromosome|female pronucleus|Golgi apparatus|mitochondrion|nuclear matrix|nucleolus|nucleoplasm|nucleus|DNA binding|double-stranded DNA binding|histone deacetylase binding|NF-kappaB binding|protein kinase A regulatory subunit binding|zinc ion binding|cell cycle G2/M phase transition|cellular response to lipopolysaccharide|cellular response to prostaglandin E stimulus|innate immune respo…					WP457,WP73	TNF alpha NF kB signaling pathway|G protein signaling pathways
Akap8l	4.03892	4.12173	4.97514	5.56731	5.34738	4.81747	5.81068	4.92381	4.70272	299569	A-kinase anchoring protein 8 like	protein_coding	GO:0000785,GO:0005737,GO:0016363,GO:0016607,GO:0005634,GO:0016605,GO:1990904,GO:0003677,GO:0042826,GO:0005521,GO:0046872,GO:0034237,GO:0044839,GO:0007076,GO:0006397,GO:0051081,GO:0031065,GO:0045944,GO:0010793	chromatin|cytoplasm|nuclear matrix|nuclear speck|nucleus|PML body|ribonucleoprotein complex|DNA binding|histone deacetylase binding|lamin binding|metal ion binding|protein kinase A regulatory subunit binding|cell cycle G2/M phase transition|mitotic chromosome condensation|mRNA processing|nuclear membrane disassembly|positive regulation of histone deacetylation|positive regulation of transcription…
Akap9	2.99653	3.08592	3.04459	2.5272	2.56055	3.01306	3.18742	3.63487	3.10728	246150	A-kinase anchoring protein 9	protein_coding	GO:0097729,GO:0005813,GO:0036064,GO:0005801,GO:0005737,GO:0044307,GO:0099147,GO:0098978,GO:0005794,GO:0005795,GO:0043231,GO:0043025,GO:0000242,GO:0034705,GO:0120219,GO:0097060,GO:0008076,GO:0060090,GO:0015459,GO:0034237,GO:0044325,GO:0071320,GO:0051661,GO:0007020,GO:0007194,GO:0031116,GO:0033138,GO:1901018,GO:0031503,GO:0098909,GO:1903358,GO:0086091,GO:0060306,GO:0098962,GO:0060307,GO:0060009,GO:…	9+2 motile cilium|centrosome|ciliary basal body|cis-Golgi network|cytoplasm|dendritic branch|extrinsic component of postsynaptic density membrane|glutamatergic synapse|Golgi apparatus|Golgi stack|intracellular membrane-bounded organelle|neuronal cell body|pericentriolar material|potassium channel complex|subapical part of cell|synaptic membrane|voltage-gated potassium channel complex|molecular ad…			R-RNO-1640170,R-RNO-1852241,R-RNO-2565942,R-RNO-380259,R-RNO-380270,R-RNO-380284,R-RNO-380287,R-RNO-380320,R-RNO-397014,R-RNO-453274,R-RNO-5576890,R-RNO-5576891,R-RNO-5576893,R-RNO-5617833,R-RNO-5620912,R-RNO-68877,R-RNO-68886,R-RNO-69275,R-RNO-69278,R-RNO-8854518	Cell Cycle|Organelle biogenesis and maintenance|Regulation of PLK1 Activity at G2/M Transition|Loss of Nlp from mitotic centrosomes|Recruitment of mitotic centrosome proteins and complexes|Loss of proteins required for interphase microtubule organization from the centrosome|Centrosome maturation|Recruitment of NuMA to mitotic centrosomes|Muscle contraction|Mitotic G2-G2/M phases|Phase 3 - rapid r…	WP73	G protein signaling pathways
Akip1	20.673	21.0141	21.903	17.6731	19.2054	18.2672	17.6849	17.7232	20.7197	361624	A-kinase interacting protein 1	protein_coding	GO:0005654,GO:0005634,GO:0048471,GO:1901222,GO:0034446	nucleoplasm|nucleus|perinuclear region of cytoplasm|regulation of NIK/NF-kappaB signaling|substrate adhesion-dependent cell spreading
Akirin1	18.6801	18.462	20.4827	21.1287	22.9213	22.4733	20.027	19.2891	17.9509	595134	akirin 1	protein_coding	GO:0000785,GO:0031965,GO:0005654,GO:0005634,GO:0003712,GO:0014839,GO:1902725,GO:1902723,GO:0010592,GO:0010759,GO:0045663,GO:0045944	chromatin|nuclear membrane|nucleoplasm|nucleus|transcription coregulator activity|myoblast migration involved in skeletal muscle regeneration|negative regulation of satellite cell differentiation|negative regulation of skeletal muscle satellite cell proliferation|positive regulation of lamellipodium assembly|positive regulation of macrophage chemotaxis|positive regulation of myoblast differentiat…
Akirin2	28.0248	29.2798	26.5364	30.6348	32.7878	30.5561	26.7257	30.3375	29.1452	297968	akirin 2	protein_coding	GO:0000785,GO:0005737,GO:0016020,GO:0005654,GO:0005634,GO:0017053,GO:0019899,GO:0042802,GO:0030674,GO:0003712,GO:0002250,GO:0021987,GO:0042742,GO:0009792,GO:0045087,GO:0045892,GO:0010629,GO:0000122,GO:0071630,GO:0002821,GO:0050871,GO:0008284,GO:0010950,GO:0045089,GO:0032755,GO:0045944,GO:0031144,GO:0006606,GO:0051147,GO:0032496	chromatin|cytoplasm|membrane|nucleoplasm|nucleus|transcription repressor complex|enzyme binding|identical protein binding|protein-macromolecule adaptor activity|transcription coregulator activity|adaptive immune response|cerebral cortex development|defense response to bacterium|embryo development ending in birth or egg hatching|innate immune response|negative regulation of DNA-templated transcrip…
Akna	1.72013	1.99333	1.79779	2.39118	2.85042	2.41941	2.40666	1.96356	2.31996	362530	AT-hook transcription factor	protein_coding	GO:0005814,GO:0005813,GO:0005829,GO:0001650,GO:0043231,GO:0005874,GO:0005654,GO:0003677,GO:0060232,GO:0001837,GO:0060234,GO:0021849,GO:0045944,GO:0050727	centriole|centrosome|cytosol|fibrillar center|intracellular membrane-bounded organelle|microtubule|nucleoplasm|DNA binding|delamination|epithelial to mesenchymal transition|neuroblast delamination|neuroblast division in subventricular zone|positive regulation of transcription by RNA polymerase II|regulation of inflammatory response							Others	Others
Aknad1	0.00339883	0.0167427	0.0209277	0	0.00722341	0	0.0103291	0.00346136	0.0105189	691416	AKNA domain containing 1	protein_coding
Akp3	0	0	0.010226	0	0	0	0	0	0	64621	alkaline phosphatase 3%2C intestine%2C not Mn requiring	protein_coding	GO:0005886,GO:0004035,GO:0046872,GO:0016311	plasma membrane|alkaline phosphatase activity|metal ion binding|dephosphorylation	rno00730,rno00790	Thiamine metabolism|Folate biosynthesis
Akr1a1	468.925	469.566	481.058	523.589	523.686	501.874	475.093	485.226	483.099	78959	aldo-keto reductase family 1 member A1	protein_coding	GO:0016324,GO:0005829,GO:0045202,GO:0004032,GO:0047655,GO:0047941,GO:0047956,GO:0047939,GO:1990002,GO:0019726,GO:0016657,GO:0046185,GO:0110095,GO:0042840,GO:0044597,GO:0044598,GO:0019640,GO:0019853,GO:0006629	apical plasma membrane|cytosol|synapse|alditol:NADP+ 1-oxidoreductase activity|allyl-alcohol dehydrogenase activity|glucuronolactone reductase activity|glycerol dehydrogenase [NADP+] activity|L-glucuronate reductase activity|methylglyoxal reductase (NADPH-dependent, acetol producing)|mevaldate reductase (NADPH) activity|oxidoreductase activity, acting on NAD(P)H, nitrogenous group as acceptor|ald…	rno00010,rno00040,rno00053,rno00620,rno00561,rno05208	Glycolysis / Gluconeogenesis|Pentose and glucuronate interconversions|Ascorbate and aldarate metabolism|Pyruvate metabolism|Glycerolipid metabolism|Chemical carcinogenesis - reactive oxygen species	R-RNO-1430728,R-RNO-156580,R-RNO-156590,R-RNO-211859,R-RNO-5661270,R-RNO-71387	Metabolism|Phase II - Conjugation of compounds|Glutathione conjugation|Biological oxidations|Formation of xylulose-5-phosphate|Metabolism of carbohydrates	WP1286,WP2376	Metapathway biotransformation|Nuclear factor erythroid derived 2 like 2 signaling pathway
Akr1b1	276.582	276.637	291.523	332.663	342.088	312.377	282.899	288.789	289.032	24192	aldo-keto reductase family 1 member B1	protein_coding	GO:0005829,GO:0005615,GO:0042629,GO:0033010,GO:0048471,GO:0032838,GO:0043220,GO:0097454,GO:0004032,GO:0047655,GO:0018505,GO:0043795,GO:0047956,GO:0052650,GO:0036130,GO:0001758,GO:0071475,GO:0097238,GO:1901653,GO:0044597,GO:0044598,GO:0002070,GO:0046370,GO:0072061,GO:0060135,GO:0072205,GO:0005996,GO:0043066,GO:0042415,GO:1901360,GO:0046427,GO:0048661,GO:0035809,GO:0003091,GO:0010033,GO:0097066,GO:…	cytosol|extracellular space|mast cell granule|paranodal junction|perinuclear region of cytoplasm|plasma membrane bounded cell projection cytoplasm|Schmidt-Lanterman incisure|Schwann cell microvillus|alditol:NADP+ 1-oxidoreductase activity|allyl-alcohol dehydrogenase activity|cis-1,2-dihydro-1,2-dihydroxynaphthalene dehydrogenase activity|glyceraldehyde oxidoreductase activity|glycerol dehydrogena…	rno00040,rno00051,rno00052,rno00561,rno00790	Pentose and glucuronate interconversions|Fructose and mannose metabolism|Galactose metabolism|Glycerolipid metabolism|Folate biosynthesis	R-RNO-1430728,R-RNO-196071,R-RNO-196108,R-RNO-556833,R-RNO-5652084,R-RNO-5652227,R-RNO-71387,R-RNO-8957322	Metabolism|Metabolism of steroid hormones|Pregnenolone biosynthesis|Metabolism of lipids|Fructose metabolism|Fructose biosynthesis|Metabolism of carbohydrates|Metabolism of steroids	WP1286,WP1303,WP3894,WP3916	Metapathway biotransformation|Polyol pathway|Fructose metabolism in proximal tubules|Hexoses metabolism in proximal tubules
Akr1b10	3.87151	4.4321	4.69089	5.72462	5.29308	6.65293	4.48389	4.80252	4.85242	296972	aldo-keto reductase family 1 member B10	protein_coding	GO:0005829,GO:0005739,GO:0004032,GO:0004033,GO:0036130	cytosol|mitochondrion|alditol:NADP+ 1-oxidoreductase activity|aldo-keto reductase (NADP) activity|prostaglandin H2 endoperoxidase reductase activity	rno00040,rno00051,rno00052,rno00561,rno00790	Pentose and glucuronate interconversions|Fructose and mannose metabolism|Galactose metabolism|Glycerolipid metabolism|Folate biosynthesis			WP1286,WP2376	Metapathway biotransformation|Nuclear factor erythroid derived 2 like 2 signaling pathway
Akr1b8	102.079	108.034	98.9568	165.281	188.499	165.028	117.573	124.351	118.846	286921	aldo-keto reductase family 1%2C member B8	protein_coding	GO:0005829,GO:0005576,GO:0005764,GO:0005739,GO:0008106,GO:0004032,GO:0004303,GO:0045550,GO:0047718,GO:0070401,GO:0052650,GO:0070402,GO:0016616,GO:0016918,GO:0001758,GO:0019751,GO:0042574	cytosol|extracellular region|lysosome|mitochondrion|alcohol dehydrogenase (NADP+) activity|alditol:NADP+ 1-oxidoreductase activity|estradiol 17-beta-dehydrogenase activity|geranylgeranyl reductase activity|indanol dehydrogenase activity|NADP+ binding|NADP-retinol dehydrogenase activity|NADPH binding|oxidoreductase activity, acting on the CH-OH group of donors, NAD or NADP as acceptor|retinal bind…	rno00040,rno00051,rno00052,rno00561,rno00790	Pentose and glucuronate interconversions|Fructose and mannose metabolism|Galactose metabolism|Glycerolipid metabolism|Folate biosynthesis
Akr1c12	0.573685	0.355864	0.392485	0.345381	0.609616	0.643741	0.344384	0.5626	0.416468	364773	aldo-keto reductase family 1%2C member C12	protein_coding	GO:0005829,GO:0004032,GO:0004033,GO:0047023,GO:0047743,GO:0047086,GO:0016655,GO:0001758,GO:0016229,GO:0008202,GO:0006805	cytosol|alditol:NADP+ 1-oxidoreductase activity|aldo-keto reductase (NADP) activity|androsterone dehydrogenase activity|chlordecone reductase activity|ketosteroid monooxygenase activity|oxidoreductase activity, acting on NAD(P)H, quinone or similar compound as acceptor|retinal dehydrogenase activity|steroid dehydrogenase activity|steroid metabolic process|xenobiotic metabolic process
Akr1c13	0.010249	0.0201947	0	0.0111066	0.0217819	0.0214149	0	0.0104376	0	361266	aldo-keto reductase family 1%2C member C13	protein_coding	GO:0005829,GO:0004032,GO:0004033,GO:0047023,GO:0047743,GO:0047086,GO:0016655,GO:0001758,GO:0016229,GO:0008202,GO:0006805	cytosol|alditol:NADP+ 1-oxidoreductase activity|aldo-keto reductase (NADP) activity|androsterone dehydrogenase activity|chlordecone reductase activity|ketosteroid monooxygenase activity|oxidoreductase activity, acting on NAD(P)H, quinone or similar compound as acceptor|retinal dehydrogenase activity|steroid dehydrogenase activity|steroid metabolic process|xenobiotic metabolic process
Akr1c14	0	0	0	0	0	0	0.0452608	0	0	191574	aldo-keto reductase family 1%2C member C14	protein_coding	GO:0005829,GO:0004032,GO:0047042,GO:0047023,GO:0032052,GO:0047086,GO:0016229,GO:0044597,GO:0044598,GO:0021766,GO:0042448,GO:0006693,GO:0008202	cytosol|alditol:NADP+ 1-oxidoreductase activity|androsterone dehydrogenase (B-specific) activity|androsterone dehydrogenase activity|bile acid binding|ketosteroid monooxygenase activity|steroid dehydrogenase activity|daunorubicin metabolic process|doxorubicin metabolic process|hippocampus development|progesterone metabolic process|prostaglandin metabolic process|steroid metabolic process			R-RNO-1430728,R-RNO-192105,R-RNO-193368,R-RNO-193775,R-RNO-193807,R-RNO-194068,R-RNO-196854,R-RNO-2187338,R-RNO-556833,R-RNO-6806667,R-RNO-8957322,R-RNO-9709957,R-RNO-9748784,R-RNO-975634,R-RNO-9757110	Metabolism|Synthesis of bile acids and bile salts|Synthesis of bile acids and bile salts via 7alpha-hydroxycholesterol|Synthesis of bile acids and bile salts via 24-hydroxycholesterol|Synthesis of bile acids and bile salts via 27-hydroxycholesterol|Bile acid and bile salt metabolism|Metabolism of vitamins and cofactors|Visual phototransduction|Metabolism of lipids|Metabolism of fat-soluble vitami…	WP305,WP305	Glucocorticoid metabolism|Glucocorticoid metabolism
Akr1c15	0	0	0	0	0	0	0	0	0.080168	361267	aldo-keto reductase family 1%2C member C15	protein_coding	GO:0005737,GO:0005829,GO:0004032,GO:0004033,GO:0047886,GO:0047086,GO:0016229,GO:0008202	cytoplasm|cytosol|alditol:NADP+ 1-oxidoreductase activity|aldo-keto reductase (NADP) activity|farnesol dehydrogenase activity|ketosteroid monooxygenase activity|steroid dehydrogenase activity|steroid metabolic process	rno00140,rno00590,rno00790,rno04913,rno05208	Steroid hormone biosynthesis|Arachidonic acid metabolism|Folate biosynthesis|Ovarian steroidogenesis|Chemical carcinogenesis - reactive oxygen species
Akr1c19	0.00235461	0.0069593	0.0048327	0.00765486	0.00250208	0.0122996	0.00238524	0.0119896	0.00728717	307096	aldo-keto reductase family 1%2C member C19	protein_coding	GO:0005829,GO:0047006,GO:0044594,GO:0033703,GO:0047024,GO:0047044,GO:0047042,GO:0032052,GO:0031406,GO:0035410,GO:0047718,GO:0047045,GO:0030283,GO:0047115,GO:0008206,GO:0007586	cytosol|17-alpha,20-alpha-dihydroxypregn-4-en-3-one dehydrogenase activity|17-beta-hydroxysteroid dehydrogenase (NAD+) activity|3beta-hydroxy-5beta-steroid dehydrogenase activity|5alpha-androstane-3beta,17beta-diol dehydrogenase activity|androstan-3-alpha,17-beta-diol dehydrogenase activity|androsterone dehydrogenase (B-specific) activity|bile acid binding|carboxylic acid binding|dihydrotestoster…
Akr1c3	0.0214236	0	0.0219854	0	0	0.0671456	0.0434046	0.0218177	0.154707	171516	aldo-keto reductase family 1%2C member C3	protein_coding	GO:0005737,GO:0005829,GO:0005634,GO:0047020,GO:0047006,GO:0004032,GO:0004033,GO:0047023,GO:0032052,GO:0047787,GO:0035410,GO:0045550,GO:0045703,GO:0047086,GO:0004745,GO:0016655,GO:0018636,GO:0001758,GO:0016229,GO:0071276,GO:0071277,GO:0071384,GO:0071372,GO:1904322,GO:0097211,GO:0071395,GO:1990646,GO:0071799,GO:0071379,GO:0034614,GO:0009267,GO:0071394,GO:0071560,GO:0044597,GO:0044598,GO:0016488,GO:…	cytoplasm|cytosol|nucleus|15-hydroxyprostaglandin-D dehydrogenase (NADP+) activity|17-alpha,20-alpha-dihydroxypregn-4-en-3-one dehydrogenase activity|alditol:NADP+ 1-oxidoreductase activity|aldo-keto reductase (NADP) activity|androsterone dehydrogenase activity|bile acid binding|delta4-3-oxosteroid 5beta-reductase activity|dihydrotestosterone 17-beta-dehydrogenase activity|geranylgeranyl reductas…	rno00140	Steroid hormone biosynthesis	R-RNO-1430728,R-RNO-192105,R-RNO-193368,R-RNO-193775,R-RNO-193807,R-RNO-194068,R-RNO-196854,R-RNO-2187338,R-RNO-556833,R-RNO-6806667,R-RNO-8957322,R-RNO-9709957,R-RNO-9748784,R-RNO-975634,R-RNO-9757110	Metabolism|Synthesis of bile acids and bile salts|Synthesis of bile acids and bile salts via 7alpha-hydroxycholesterol|Synthesis of bile acids and bile salts via 24-hydroxycholesterol|Synthesis of bile acids and bile salts via 27-hydroxycholesterol|Bile acid and bile salt metabolism|Metabolism of vitamins and cofactors|Visual phototransduction|Metabolism of lipids|Metabolism of fat-soluble vitami…
Akr1d1	0	0	0	0	0.00803681	0	0	0	0.00780225	192242	aldo-keto reductase family 1%2C member D1	protein_coding	GO:0005829,GO:0047568,GO:0004032,GO:0047787,GO:0047086,GO:0016229,GO:0008209,GO:0006699,GO:0030573,GO:0008207,GO:0006707,GO:0007586,GO:0008202	cytosol|3-oxo-5-beta-steroid 4-dehydrogenase activity|alditol:NADP+ 1-oxidoreductase activity|delta4-3-oxosteroid 5beta-reductase activity|ketosteroid monooxygenase activity|steroid dehydrogenase activity|androgen metabolic process|bile acid biosynthetic process|bile acid catabolic process|C21-steroid hormone metabolic process|cholesterol catabolic process|digestion|steroid metabolic process	rno00120,rno00140	Primary bile acid biosynthesis|Steroid hormone biosynthesis	R-RNO-1430728,R-RNO-192105,R-RNO-193368,R-RNO-193775,R-RNO-193807,R-RNO-194068,R-RNO-556833,R-RNO-8957322	Metabolism|Synthesis of bile acids and bile salts|Synthesis of bile acids and bile salts via 7alpha-hydroxycholesterol|Synthesis of bile acids and bile salts via 24-hydroxycholesterol|Synthesis of bile acids and bile salts via 27-hydroxycholesterol|Bile acid and bile salt metabolism|Metabolism of lipids|Metabolism of steroids	WP1286	Metapathway biotransformation
Akr1e2	1.22516	0.603516	1.29539	0.784533	0.966558	0.717554	1.29751	1.36113	0.976648	307091	aldo-keto reductase family 1%2C member E2	protein_coding	GO:0005829,GO:0050571,GO:0004032,GO:0016491	cytosol|1,5-anhydro-D-fructose reductase activity|alditol:NADP+ 1-oxidoreductase activity|oxidoreductase activity
[truncated: 19,259 more rows]
