# Supplementary material for: Panax notoginseng flower protects against diabetic cardiomyopathy by regulating the ACSL4/ALOX15 pathway
Source: Front Pharmacol. 2026 Mar 27;17:1780442. doi: 10.3389/fphar.2026.1780442 (PMC13066132; doi:10.3389/fphar.2026.1780442)
Supplement: Supplementary file 2 [file Table4.xls]

## Sheet: Sheet1
Table S4 Differentially expressed genes related to ferroptosis of H9c2 cells.
id	C-1	C-2	C-3	PA-1	PA-2	PA-3	SQH-1	SQH-2	SQH-3	gene_Dbxref	description	coding_type	GO_id	GO_term	pathway	pathway_description	Reactome_ID	Reactome_term	wiki_ID	wiki_term	Family	TF_family
Acsl4	6.279183065049349	6.049076791332617	6.317545695521567	7.987206533625457	8.059256164366225	8.759130148327591	6.816853229613947	7.443442697492659	6.237180404511447	113976	acyl-CoA synthetase long-chain family member 4	protein_coding	GO:0005737,GO:0005783,GO:0005789,GO:0005811,GO:0016020,GO:0044233,GO:0031966,GO:0005741,GO:0005739,GO:0043025,GO:0005778,GO:0005777,GO:0005886,GO:0047676,GO:0005524,GO:0004467,GO:0031957,GO:0060996,GO:0060136,GO:0006631,GO:0015908,GO:0006629,GO:0001676,GO:0035338,GO:0035336,GO:0030182,GO:0032024,GO:0070672,GO:0007584,GO:0019432	cytoplasm|endoplasmic reticulum|endoplasmic reticulum membrane|lipid droplet|membrane|mitochondria-associated endoplasmic reticulum membrane|mitochondrial membrane|mitochondrial outer membrane|mitochondrion|neuronal cell body|peroxisomal membrane|peroxisome|plasma membrane|arachidonate-CoA ligase activity|ATP binding|long-chain fatty acid-CoA ligase activity|very long-chain fatty acid-CoA ligase …	rno00061,rno00071,rno04146,rno04216,rno04920,rno03320,rno04714	Fatty acid biosynthesis|Fatty acid degradation|Peroxisome|Ferroptosis|Adipocytokine signaling pathway|PPAR signaling pathway|Thermogenesis	R-RNO-1430728,R-RNO-163685,R-RNO-400451,R-RNO-422356,R-RNO-434313,R-RNO-556833,R-RNO-75105,R-RNO-75876,R-RNO-8978868	Metabolism|Integration of energy metabolism|Free fatty acids regulate insulin secretion|Regulation of insulin secretion|Intracellular metabolism of fatty acids regulates insulin secretion|Metabolism of lipids|Fatty acyl-CoA biosynthesis|Synthesis of very long-chain fatty acyl-CoAs|Fatty acid metabolism
Acsl5	68.41704743048442	70.61127982344694	67.66584508636906	82.34117497141499	85.82844587543973	81.81646643502063	73.56535721740481	79.16719180175113	75.31323445598895	94340	acyl-CoA synthetase long-chain family member 5	protein_coding	GO:0005783,GO:0005789,GO:0016020,GO:0005741,GO:0005739,GO:0005886,GO:0047676,GO:0005524,GO:0004467,GO:0032869,GO:0006631,GO:0001676,GO:0035338,GO:0010747,GO:0010867,GO:0070723,GO:0009749,GO:0007584,GO:0009744	endoplasmic reticulum|endoplasmic reticulum membrane|membrane|mitochondrial outer membrane|mitochondrion|plasma membrane|arachidonate-CoA ligase activity|ATP binding|long-chain fatty acid-CoA ligase activity|cellular response to insulin stimulus|fatty acid metabolic process|long-chain fatty acid metabolic process|long-chain fatty-acyl-CoA biosynthetic process|positive regulation of long-chain fat…	rno00061,rno00071,rno04146,rno04216,rno04920,rno03320,rno04714	Fatty acid biosynthesis|Fatty acid degradation|Peroxisome|Ferroptosis|Adipocytokine signaling pathway|PPAR signaling pathway|Thermogenesis	R-RNO-1430728,R-RNO-556833,R-RNO-75105,R-RNO-75876,R-RNO-8978868	Metabolism|Metabolism of lipids|Fatty acyl-CoA biosynthesis|Synthesis of very long-chain fatty acyl-CoAs|Fatty acid metabolism	WP372,WP504	Beta oxidation meta pathway|Fatty acid biosynthesis
Cp	6.622175814136449	6.056852288862648	5.2393759938852345	10.192856178704453	9.563862352298738	10.419951346038498	12.038304700466714	12.941363952133793	11.403089584017382	24268	ceruloplasmin	protein_coding	GO:0005615,GO:0005886,GO:0051087,GO:0005507,GO:0004322,GO:0016491,GO:0007568,GO:0006879,GO:0007565,GO:0055072,GO:0006826,GO:0007595,GO:0001889,GO:0030324,GO:0060056,GO:0015679,GO:0046688,GO:0007584	extracellular space|plasma membrane|chaperone binding|copper ion binding|ferroxidase activity|oxidoreductase activity|aging|cellular iron ion homeostasis|female pregnancy|iron ion homeostasis|iron ion transport|lactation|liver development|lung development|mammary gland involution|plasma membrane copper ion transport|response to copper ion|response to nutrient	rno00860,rno04216	Porphyrin metabolism|Ferroptosis
Fth1	1638.2555509666038	1708.5623924422885	1661.7908795411583	2075.4481077652867	2180.342060855424	2088.1757987200585	1868.6180733344681	1900.1842257389808	2003.043565627629	25319	ferritin heavy chain 1	protein_coding	GO:0044754,GO:0005737,GO:0008199,GO:0008198,GO:0004322,GO:0042802,GO:0005506,GO:0006955,GO:0006880,GO:0006826,GO:0008285,GO:0048147,GO:0060547	autolysosome|cytoplasm|ferric iron binding|ferrous iron binding|ferroxidase activity|identical protein binding|iron ion binding|immune response|intracellular sequestering of iron ion|iron ion transport|negative regulation of cell population proliferation|negative regulation of fibroblast proliferation|negative regulation of necrotic cell death	rno04216,rno04217,rno04978	Ferroptosis|Necroptosis|Mineral absorption	R-RNO-168249,R-RNO-168256,R-RNO-382551,R-RNO-6798695,R-RNO-917937	Innate Immune System|Immune System|Transport of small molecules|Neutrophil degranulation|Iron uptake and transport	WP2376,WP2562	Nuclear factor erythroid derived 2 like 2 signaling pathway|Relationship between glutathione and NADPH
Ftl1	1194.7897501528673	1267.1088581256533	1222.3234043482996	1700.0360493543658	1955.9680429551886	1731.1674526189904	1525.5549265769894	1565.4944204466178	1617.1238680066672	29292	ferritin light chain 1	protein_coding	GO:0044754,GO:0005737,GO:0008043,GO:0008199,GO:0008198,GO:0042802,GO:0005506,GO:0006879,GO:0006880,GO:0006826,GO:0010288	autolysosome|cytoplasm|intracellular ferritin complex|ferric iron binding|ferrous iron binding|identical protein binding|iron ion binding|cellular iron ion homeostasis|intracellular sequestering of iron ion|iron ion transport|response to lead ion	rno04216,rno04217,rno04978	Ferroptosis|Necroptosis|Mineral absorption	R-RNO-168249,R-RNO-168256,R-RNO-382551,R-RNO-6798695,R-RNO-917937	Innate Immune System|Immune System|Transport of small molecules|Neutrophil degranulation|Iron uptake and transport	WP2376,WP2562	Nuclear factor erythroid derived 2 like 2 signaling pathway|Relationship between glutathione and NADPH
Gpx4	229.55205387820664	229.37037729262548	227.54746160795904	294.73340989703263	301.75079043581627	286.628172437761	272.48450205085334	274.25696359241016	297.5495569953223	29328	glutathione peroxidase 4	protein_coding	GO:0005829,GO:0005739,GO:0005635,GO:0005730,GO:0005634,GO:0032991,GO:0004602,GO:0042802,GO:0004601,GO:0047066,GO:0008430,GO:0007568,GO:0019369,GO:0098869,GO:0006325,GO:0006749,GO:0019372,GO:0110076,GO:0051258,GO:0050727,GO:0032355,GO:0006979,GO:0007283	cytosol|mitochondrion|nuclear envelope|nucleolus|nucleus|protein-containing complex|glutathione peroxidase activity|identical protein binding|peroxidase activity|phospholipid-hydroperoxide glutathione peroxidase activity|selenium binding|aging|arachidonic acid metabolic process|cellular oxidant detoxification|chromatin organization|glutathione metabolic process|lipoxygenase pathway|negative regul…	rno00590,rno00480,rno04216	Arachidonic acid metabolism|Glutathione metabolism|Ferroptosis	R-RNO-1430728,R-RNO-2142712,R-RNO-2142753,R-RNO-2142770,R-RNO-556833,R-RNO-8978868,R-RNO-9018676,R-RNO-9018677,R-RNO-9018678,R-RNO-9018679,R-RNO-9018896,R-RNO-9020265,R-RNO-9023661	Metabolism|Synthesis of 12-eicosatetraenoic acid derivatives|Arachidonic acid metabolism|Synthesis of 15-eicosatetraenoic acid derivatives|Metabolism of lipids|Fatty acid metabolism|Biosynthesis of D-series resolvins|Biosynthesis of DHA-derived SPMs|Biosynthesis of specialized proresolving mediators (SPMs)|Biosynthesis of EPA-derived SPMs|Biosynthesis of E-series 18(S)-resolvins|Biosynthesis of a…
Hmox1	43.976476949735634	43.86257114512944	42.51153858245717	98.13033144841951	101.35752794197089	97.89030734537045	85.82274811014015	82.60912391410349	86.13450498459358	24451	heme oxygenase 1	protein_coding	GO:0005901,GO:0005829,GO:0005783,GO:0005789,GO:0005730,GO:0005634,GO:0048471,GO:0005886,GO:0019899,GO:0020037,GO:0004392,GO:0042802,GO:0046872,GO:0004630,GO:0042803,GO:0005198,GO:0001525,GO:0006879,GO:0071243,GO:0071276,GO:0072719,GO:0034605,GO:0071456,GO:0031670,GO:1904019,GO:0034101,GO:0042167,GO:0042168,GO:0006788,GO:0035556,GO:0008630,GO:0055072,GO:0097421,GO:0016236,GO:0008285,GO:0043392,GO:…	caveola|cytosol|endoplasmic reticulum|endoplasmic reticulum membrane|nucleolus|nucleus|perinuclear region of cytoplasm|plasma membrane|enzyme binding|heme binding|heme oxygenase (decyclizing) activity|identical protein binding|metal ion binding|phospholipase D activity|protein homodimerization activity|structural molecule activity|angiogenesis|cellular iron ion homeostasis|cellular response to ar…	rno00860,rno04066,rno04216,rno04978,rno05200,rno05206,rno05208,rno05225,rno05418	Porphyrin metabolism|HIF-1 signaling pathway|Ferroptosis|Mineral absorption|Pathways in cancer|MicroRNAs in cancer|Chemical carcinogenesis - reactive oxygen species|Hepatocellular carcinoma|Fluid shear stress and atherosclerosis	R-RNO-1430728,R-RNO-189445,R-RNO-189483,R-RNO-2262752,R-RNO-382551,R-RNO-8953897,R-RNO-917937,R-RNO-9609507,R-RNO-9609523,R-RNO-9707564,R-RNO-9707587,R-RNO-9711123	Metabolism|Metabolism of porphyrins|Heme degradation|Cellular responses to stress|Transport of small molecules|Cellular responses to stimuli|Iron uptake and transport|Protein localization|Insertion of tail-anchored proteins into the endoplasmic reticulum membrane|Cytoprotection by HMOX1|Regulation of HMOX1 expression and activity|Cellular response to chemical stress	WP1280,WP173,WP2376	Transcriptional activation by Nfe2l2 in response to phytochemicals|Oxidative stress response|Nuclear factor erythroid derived 2 like 2 signaling pathway
Lpcat3	38.81463768394261	39.511379070369735	42.14596850654367	74.04316092111542	73.08188537246394	73.41137014079523	71.92534531554746	72.73667385680578	73.12051829576355	362434	lysophosphatidylcholine acyltransferase 3	protein_coding	GO:0005789,GO:0016020,GO:0047184,GO:0106262,GO:0106263,GO:0016746,GO:0071617,GO:0034378,GO:0090158,GO:0036335,GO:0030258,GO:0050728,GO:1903573,GO:0036151,GO:0006656,GO:0036152,GO:0036150,GO:0045797,GO:1901310,GO:1905885,GO:0045540,GO:0097006,GO:0034379	endoplasmic reticulum membrane|membrane|1-acylglycerophosphocholine O-acyltransferase activity|1-acylglycerophosphoethanolamine O-acyltransferase activity|1-acylglycerophosphoserine O-acyltransferase activity|acyltransferase activity|lysophospholipid acyltransferase activity|chylomicron assembly|endoplasmic reticulum membrane organization|intestinal stem cell homeostasis|lipid modification|negati…	rno00564,rno04216	Glycerophospholipid metabolism|Ferroptosis	R-RNO-1430728,R-RNO-1482788,R-RNO-1482801,R-RNO-1482839,R-RNO-1483206,R-RNO-1483257,R-RNO-556833	Metabolism|Acyl chain remodelling of PC|Acyl chain remodelling of PS|Acyl chain remodelling of PE|Glycerophospholipid biosynthesis|Phospholipid metabolism|Metabolism of lipids
Map1lc3b	124.27509853275896	124.84793645884123	123.47022077970364	169.8854862498126	174.10703252969853	165.597469061245	155.94854241903636	161.90042911637488	159.8897334267476	64862	microtubule-associated protein 1 light chain 3 beta	protein_coding	GO:0044754,GO:0005776,GO:0000421,GO:0030424,GO:0005930,GO:0005737,GO:0031410,GO:0005829,GO:0030425,GO:0012505,GO:0016020,GO:0005874,GO:0005875,GO:0031966,GO:0005739,GO:0043025,GO:0097001,GO:0008017,GO:0019904,GO:0015631,GO:0031625,GO:0000045,GO:0097352,GO:0006914,GO:0000422,GO:0006995,GO:0009267,GO:0051649,GO:0016236,GO:0000423,GO:0070254,GO:0070257,GO:0032092	autolysosome|autophagosome|autophagosome membrane|axon|axoneme|cytoplasm|cytoplasmic vesicle|cytosol|dendrite|endomembrane system|membrane|microtubule|microtubule associated complex|mitochondrial membrane|mitochondrion|neuronal cell body|ceramide binding|microtubule binding|protein domain specific binding|tubulin binding|ubiquitin protein ligase binding|autophagosome assembly|autophagosome matura…	rno04371,rno04140,rno04137,rno04216,rno04621,rno05167,rno05014,rno05022	Apelin signaling pathway|Autophagy - animal|Mitophagy - animal|Ferroptosis|NOD-like receptor signaling pathway|Kaposi sarcoma-associated herpesvirus infection|Amyotrophic lateral sclerosis|Pathways of neurodegeneration - multiple diseases	R-RNO-1632852,R-RNO-199991,R-RNO-2262752,R-RNO-5205647,R-RNO-5205685,R-RNO-5653656,R-RNO-8854214,R-RNO-8934903,R-RNO-8953897,R-RNO-9007101,R-RNO-9612973,R-RNO-9663891,R-RNO-9664873,R-RNO-9711123,R-RNO-9755511	Macroautophagy|Membrane Trafficking|Cellular responses to stress|Mitophagy|PINK1-PRKN Mediated Mitophagy|Vesicle-mediated transport|TBC/RABGAPs|Receptor Mediated Mitophagy|Cellular responses to stimuli|Rab regulation of trafficking|Autophagy|Selective autophagy|Pexophagy|Cellular response to chemical stress|KEAP1-NFE2L2 pathway
Prnp	107.26167118315695	107.2550953838191	108.14386074196852	136.56029865386856	136.09597370572868	139.31704686427008	120.06741826738836	117.96785918660595	117.41044008550324	24686	prion protein	protein_coding	GO:0009986,GO:0005737,GO:0005829,GO:0030425,GO:0005783,GO:0005794,GO:0016234,GO:0016020,GO:0045121,GO:0005741,GO:0031965,GO:0005634,GO:0005886,GO:0014069,GO:0043195,GO:0001540,GO:0019828,GO:0043008,GO:0005509,GO:0051087,GO:0005507,GO:1903135,GO:1903136,GO:0005539,GO:0042802,GO:0005521,GO:0046872,GO:0008017,GO:0060090,GO:0140693,GO:0140677,GO:0002020,GO:0140311,GO:0044877,GO:0038023,GO:0044325,GO:…	cell surface|cytoplasm|cytosol|dendrite|endoplasmic reticulum|Golgi apparatus|inclusion body|membrane|membrane raft|mitochondrial outer membrane|nuclear membrane|nucleus|plasma membrane|postsynaptic density|terminal bouton|amyloid-beta binding|aspartic-type endopeptidase inhibitor activity|ATP-dependent protein binding|calcium ion binding|chaperone binding|copper ion binding|cupric ion binding|cu…	rno04216,rno05020,rno05022	Ferroptosis|Prion disease|Pathways of neurodegeneration - multiple diseases	R-RNO-9609507,R-RNO-9609523	Protein localization|Insertion of tail-anchored proteins into the endoplasmic reticulum membrane
Sat1	18.44035548341157	17.49061494047502	17.033537293842482	46.2571755366429	52.395220962051276	42.410423697074435	35.686109168329914	39.374282386598296	34.05104867035391	302642	spermidine/spermine N1-acetyl transferase 1	protein_coding	GO:0005829,GO:0004145,GO:0042802,GO:0008080,GO:0001525,GO:0006596,GO:0009447,GO:0032918	cytosol|diamine N-acetyltransferase activity|identical protein binding|N-acetyltransferase activity|angiogenesis|polyamine biosynthetic process|putrescine catabolic process|spermidine acetylation	rno00330,rno04216	Arginine and proline metabolism|Ferroptosis			WP146	Nucleotide metabolism
Sat2	1.6107992433810472	1.7554902249815274	1.8285798333211907	3.135857596237633	3.165862096104461	2.5763963180989355	2.7436558765236256	2.7727664803803984	2.691117840232806	360547	spermidine/spermine N1-acetyltransferase family member 2	protein_coding	GO:0005737,GO:0004145,GO:0042802,GO:0008080,GO:0019809,GO:0046204,GO:0032920,GO:0032918,GO:0008216,GO:0032919,GO:0008215	cytoplasm|diamine N-acetyltransferase activity|identical protein binding|N-acetyltransferase activity|spermidine binding|nor-spermidine metabolic process|putrescine acetylation|spermidine acetylation|spermidine metabolic process|spermine acetylation|spermine metabolic process	rno00330,rno04216	Arginine and proline metabolism|Ferroptosis
Slc11a2	11.482110891720328	12.928231283173618	11.879926527357256	15.441159933620039	16.483713929602033	16.07797065906885	14.100060121765376	15.039098450333992	13.624834511329222	25715	solute carrier family 11 member 2	protein_coding	GO:0045177,GO:0016324,GO:0045178,GO:0031526,GO:0009986,GO:0005737,GO:0031410,GO:0005769,GO:0005768,GO:1903561,GO:0005770,GO:0031902,GO:0005765,GO:0016020,GO:0005741,GO:0005634,GO:0070826,GO:0048471,GO:0005886,GO:0055037,GO:0005802,GO:0005773,GO:0046870,GO:0015086,GO:0050897,GO:0015087,GO:0005507,GO:0005375,GO:0015093,GO:0022890,GO:0005506,GO:0005381,GO:0015094,GO:0030145,GO:0005384,GO:0016151,GO:…	apical part of cell|apical plasma membrane|basal part of cell|brush border membrane|cell surface|cytoplasm|cytoplasmic vesicle|early endosome|endosome|extracellular vesicle|late endosome|late endosome membrane|lysosomal membrane|membrane|mitochondrial outer membrane|nucleus|paraferritin complex|perinuclear region of cytoplasm|plasma membrane|recycling endosome|trans-Golgi network|vacuole|cadmium …	rno04142,rno04216,rno04978,rno05010,rno05012	Lysosome|Ferroptosis|Mineral absorption|Alzheimer disease|Parkinson disease	R-RNO-382551,R-RNO-425366,R-RNO-425407,R-RNO-425410,R-RNO-917937	Transport of small molecules|Transport of bile salts and organic acids, metal ions and amine compounds|SLC-mediated transmembrane transport|Metal ion SLC transporters|Iron uptake and transport
Slc3a2	124.39520238899534	123.89936286804372	122.50485387259316	263.86066475938816	286.94707911907483	265.8000394742726	187.93435404994003	197.73496337135958	190.9444335401897	50567	solute carrier family 3 member 2	protein_coding	GO:1990184,GO:0070161,GO:0016324,GO:0044225,GO:0009925,GO:0016323,GO:0009986,GO:0005737,GO:0005765,GO:0042470,GO:0016020,GO:0043025,GO:0005886,GO:0045202,GO:0015173,GO:0003725,GO:0015180,GO:0015190,GO:0015175,GO:0005975,GO:0042149,GO:0015818,GO:1904273,GO:1902024,GO:1903801,GO:0098713,GO:0015820,GO:0015821,GO:0015804,GO:0042476,GO:0015823,GO:0015824,GO:0043330,GO:0014850,GO:0070327,GO:0015827,GO:…	amino acid transport complex|anchoring junction|apical plasma membrane|apical pole of neuron|basal plasma membrane|basolateral plasma membrane|cell surface|cytoplasm|lysosomal membrane|melanosome|membrane|neuronal cell body|plasma membrane|synapse|aromatic amino acid transmembrane transporter activity|double-stranded RNA binding|L-alanine transmembrane transporter activity|L-leucine transmembrane…	rno04150,rno04216,rno04974	mTOR signaling pathway|Ferroptosis|Protein digestion and absorption	R-RNO-1430728,R-RNO-352230,R-RNO-382551,R-RNO-425393,R-RNO-425407,R-RNO-71240,R-RNO-71291	Metabolism|Amino acid transport across the plasma membrane|Transport of small molecules|Transport of inorganic cations/anions and amino acids/oligopeptides|SLC-mediated transmembrane transport|Tryptophan catabolism|Metabolism of amino acids and derivatives
Slc7a11	2.218749488406825	1.8980686623995664	2.234094247412005	3.092383652136653	3.5038888604841323	3.4838725692199213	3.017585961295956	2.9911297908308816	2.5880439815793466	310392	solute carrier family 7 member 11	protein_coding	GO:0045177,GO:0097449,GO:0031526,GO:0009986,GO:0005856,GO:0043231,GO:0016020,GO:0005886,GO:0005791,GO:0015327,GO:0015179,GO:0140926,GO:0030534,GO:0007420,GO:0090461,GO:0034599,GO:0140206,GO:0006749,GO:0034775,GO:0015811,GO:0098712,GO:0015813,GO:0140924,GO:0070306,GO:0060173,GO:0048286,GO:0050804,GO:0110076,GO:1903204,GO:0071702,GO:0070527,GO:1904717,GO:0042127,GO:1900407,GO:1901494,GO:2000211,GO:…	apical part of cell|astrocyte projection|brush border membrane|cell surface|cytoskeleton|intracellular membrane-bounded organelle|membrane|plasma membrane|rough endoplasmic reticulum|cystine:glutamate antiporter activity|L-amino acid transmembrane transporter activity|L-kynurenine transmembrane transporter activity|adult behavior|brain development|cellular glutamate homeostasis|cellular response …	rno04216	Ferroptosis			WP2376	Nuclear factor erythroid derived 2 like 2 signaling pathway
Steap3	45.3583922292692	47.671156553675786	48.15828335588895	43.26466904488076	43.749499617143776	44.55241605021327	50.88129767491853	49.105559077698096	49.24372211432429	170824	STEAP3 metalloreductase	protein_coding	GO:0005737,GO:0005768,GO:0010008,GO:0005771,GO:0005886,GO:0008823,GO:0052851,GO:0000293,GO:0046872,GO:0006915,GO:0007049,GO:0015677,GO:0051649,GO:1990182,GO:0033212,GO:0006826,GO:0043065,GO:1902167,GO:0009306	cytoplasm|endosome|endosome membrane|multivesicular body|plasma membrane|cupric reductase activity|ferric-chelate reductase (NADPH) activity|ferric-chelate reductase activity|metal ion binding|apoptotic process|cell cycle|copper ion import|establishment of localization in cell|exosomal secretion|iron import into cell|iron ion transport|positive regulation of apoptotic process|positive regulation …	rno04216,rno04115	Ferroptosis|p53 signaling pathway	R-RNO-162582,R-RNO-194315,R-RNO-212436,R-RNO-3700989,R-RNO-382551,R-RNO-5633008,R-RNO-6803204,R-RNO-73857,R-RNO-74160,R-RNO-9012999,R-RNO-9013405,R-RNO-9013406,R-RNO-9035034,R-RNO-917937,R-RNO-917977,R-RNO-9716542	Signal Transduction|Signaling by Rho GTPases|Generic Transcription Pathway|Transcriptional Regulation by TP53|Transport of small molecules|TP53 Regulates Transcription of Cell Death Genes|TP53 Regulates Transcription of Genes Involved in Cytochrome C Release|RNA Polymerase II Transcription|Gene expression (Transcription)|RHO GTPase cycle|RHOD GTPase cycle|RHOQ GTPase cycle|RHOF GTPase cycle|Iron …
Tfrc	5.899689925358528	5.369987843962189	5.819074097977741	7.847995611946611	10.12716446005436	8.813664640083521	7.384648483457122	6.971486232603295	6.1059351524147845	64678	transferrin receptor	protein_coding	GO:0016323,GO:0009986,GO:0005905,GO:0005737,GO:0031410,GO:0005769,GO:0005768,GO:0010008,GO:0009897,GO:0070062,GO:0005576,GO:0005615,GO:1990712,GO:0043231,GO:0042470,GO:0016020,GO:0005739,GO:0005634,GO:0048471,GO:0005886,GO:0055037,GO:0055038,GO:0051087,GO:0003725,GO:0030544,GO:0042802,GO:0042803,GO:0019901,GO:0044877,GO:0004998,GO:0006953,GO:0007568,GO:0006879,GO:1990830,GO:0071466,GO:0035556,GO:…	basolateral plasma membrane|cell surface|clathrin-coated pit|cytoplasm|cytoplasmic vesicle|early endosome|endosome|endosome membrane|external side of plasma membrane|extracellular exosome|extracellular region|extracellular space|HFE-transferrin receptor complex|intracellular membrane-bounded organelle|melanosome|membrane|mitochondrion|nucleus|perinuclear region of cytoplasm|plasma membrane|recycl…	rno04350,rno04066,rno04144,rno04145,rno04216,rno04640	TGF-beta signaling pathway|HIF-1 signaling pathway|Endocytosis|Phagosome|Ferroptosis|Hematopoietic cell lineage	R-RNO-162582,R-RNO-194315,R-RNO-199991,R-RNO-199992,R-RNO-382551,R-RNO-432722,R-RNO-5653656,R-RNO-8856825,R-RNO-8856828,R-RNO-8980692,R-RNO-9012999,R-RNO-9013026,R-RNO-9013106,R-RNO-9013149,R-RNO-9013404,R-RNO-9013406,R-RNO-9013407,R-RNO-9013408,R-RNO-9013423,R-RNO-917937,R-RNO-917977,R-RNO-9696270,R-RNO-9696273,R-RNO-9716542	Signal Transduction|Signaling by Rho GTPases|Membrane Trafficking|trans-Golgi Network Vesicle Budding|Transport of small molecules|Golgi Associated Vesicle Biogenesis|Vesicle-mediated transport|Cargo recognition for clathrin-mediated endocytosis|Clathrin-mediated endocytosis|RHOA GTPase cycle|RHO GTPase cycle|RHOB GTPase cycle|RHOC GTPase cycle|RAC1 GTPase cycle|RAC2 GTPase cycle|RHOQ GTPase cycl…	WP2562	Relationship between glutathione and NADPH
