# Supplementary material for: Panax notoginseng flower protects against diabetic cardiomyopathy by regulating the ACSL4/ALOX15 pathway
Source: Front Pharmacol. 2026 Mar 27;17:1780442. doi: 10.3389/fphar.2026.1780442 (PMC13066132; doi:10.3389/fphar.2026.1780442)
Supplement: Supplementary file 3 [file Table2.xls]

## Sheet: KEGG
Table S2 The results of KEGG terms enrichment analysis in the H9c2 cells.
id	Term	Classification_level1	Classification_level2	ListHits	p-value	Enrichment_score	geneID	hyperlink_only_excel
rno00100	Steroid biosynthesis	Metabolism	Lipid metabolism	9	1.53926697374349e-07	9.19591836734694	Cyp51;Dhcr7;Ebp;Hsd17b7;Lss;Msmo1;Nsdhl;Sc5d;Tm7sf2	rno00100
rno05169	Epstein-Barr virus infection	Human Diseases	Infectious disease: viral	30	3.56702976509236e-07	2.76153704725133	B2m;Cd44;Cxcl10;E2f2;Gadd45a;Icam1;Il6;Isg15;Map2k6;Myc;Nfkb2;Nfkbia;Nfkbib;Nfkbie;Oas1b;RT1-A2;RT1-CE1;RT1-CE15;RT1-CE16;RT1-CE4;RT1-CE5;RT1-M3-1;RT1-M6-2;RT1-S3;Relb;Stat2;Tap1;Tap2;Tapbp;Tnfaip3	rno05169
rno04612	Antigen processing and presentation	Organismal Systems	Immune system	15	1.33140978736074e-05	3.6062424969988	B2m;Ciita;Hspa5;RT1-A2;RT1-CE1;RT1-CE15;RT1-CE16;RT1-CE4;RT1-CE5;RT1-M3-1;RT1-M6-2;RT1-S3;Tap1;Tap2;Tapbp	rno04612
rno05163	Human cytomegalovirus infection	Human Diseases	Infectious disease: viral	28	2.1618359819636e-05	2.34504293520687	Adcy3;Atf4;B2m;Calml4;Ccl2;E2f2;Eif4ebp1;Faslg;Gng8;Il6;Map2k6;Myc;Nfkbia;Ptger1;RT1-A2;RT1-CE1;RT1-CE15;RT1-CE16;RT1-CE4;RT1-CE5;RT1-M3-1;RT1-M6-2;RT1-S3;Sting1;Tap1;Tap2;Tapbp;Vegfa	rno05163
rno05332	Graft-versus-host disease	Human Diseases	Immune disease	12	2.22766931593586e-05	4.15634728467658	Cd28;Faslg;Il6;RT1-A2;RT1-CE1;RT1-CE15;RT1-CE16;RT1-CE4;RT1-CE5;RT1-M3-1;RT1-M6-2;RT1-S3	rno05332
rno05167	Kaposi sarcoma-associated herpesvirus infection	Human Diseases	Infectious disease: viral	25	3.7822129369457e-05	2.40983185727121	C3;Calml4;Cd200r1l;Cxcl1;E2f2;Fos;Gng8;Hck;Icam1;Il6;Map2k6;Myc;Nfkbia;RT1-A2;RT1-CE1;RT1-CE15;RT1-CE16;RT1-CE4;RT1-CE5;RT1-M3-1;RT1-M6-2;RT1-S3;Stat2;Tcf7;Vegfa	rno05167
rno04668	TNF signaling pathway	Environmental Information Processing	Signal transduction	16	0.000114032171240428	2.89350430437662	Atf4;Birc3;Ccl2;Cxcl1;Cxcl10;Edn1;Fos;Icam1;Il6;Lif;Map2k6;Map3k8;Nfkbia;Tnfaip3;Traf1;Vegfd	rno04668
rno05330	Allograft rejection	Human Diseases	Immune disease	11	0.000132362750705109	3.74648526077098	Cd28;Faslg;RT1-A2;RT1-CE1;RT1-CE15;RT1-CE16;RT1-CE4;RT1-CE5;RT1-M3-1;RT1-M6-2;RT1-S3	rno05330
rno05416	Viral myocarditis	Human Diseases	Cardiovascular disease	13	0.000156699993200863	3.23975443836071	Cd28;Icam1;Myh6;Myh7;RT1-A2;RT1-CE1;RT1-CE15;RT1-CE16;RT1-CE4;RT1-CE5;RT1-M3-1;RT1-M6-2;RT1-S3	rno05416
rno04940	Type I diabetes mellitus	Human Diseases	Endocrine and metabolic disease	11	0.00036446710877191	3.3550614275561	Cd28;Faslg;RT1-A2;RT1-CE1;RT1-CE15;RT1-CE16;RT1-CE4;RT1-CE5;RT1-M3-1;RT1-M6-2;RT1-S3	rno04940
rno05166	Human T-cell leukemia virus 1 infection	Human Diseases	Infectious disease: viral	25	0.000409077455105321	2.07676566561584	Adcy3;Atf4;B2m;E2f2;Fdps;Fos;Fosl1;Icam1;Il2rg;Il6;Myc;Nfkb2;Nfkbia;Pttg1;RT1-A2;RT1-CE1;RT1-CE15;RT1-CE16;RT1-CE4;RT1-CE5;RT1-M3-1;RT1-M6-2;RT1-S3;Relb;Stat5a	rno05166
rno05320	Autoimmune thyroid disease	Human Diseases	Immune disease	11	0.000473649816842327	3.25781327023563	Cd28;Faslg;RT1-A2;RT1-CE1;RT1-CE15;RT1-CE16;RT1-CE4;RT1-CE5;RT1-M3-1;RT1-M6-2;RT1-S3	rno05320
rno04216	Ferroptosis	Cellular Processes	Cell growth and death	8	0.000707690742308312	3.98739007798241	Cp;Hmox1;Lpcat3;Sat1;Sat2;Slc3a2;Slc7a11;Tfrc	rno04216
rno05165	Human papillomavirus infection	Human Diseases	Infectious disease: viral	31	0.000908505186009368	1.81517650039959	Atp6v0b;Atp6v1g2;Col6a3;Eif4ebp1;Faslg;Hes7;Isg15;Itga4;Itga7;Itga9;Lamb3;Mx2;Notch1;Notch3;Oasl;Ppp2r3a;RT1-A2;RT1-CE1;RT1-CE15;RT1-CE16;RT1-CE4;RT1-CE5;RT1-M3-1;RT1-M6-2;RT1-S3;Stat2;Tcf7;Thbs2;Tnc;Tnr;Vegfa	rno05165
rno00900	Terpenoid backbone biosynthesis	Metabolism	Metabolism of terpenoids and polyketides	6	0.00106079931301208	4.90448979591837	Acat2;Fdps;Hmgcs1;Hmgcs2;Mvd;Pmvk	rno00900
rno04218	Cellular senescence	Cellular Processes	Cell growth and death	19	0.00134890061364076	2.14514977261623	Calml4;E2f2;Eif4ebp1;Gadd45a;Il6;Map2k6;Myc;RT1-A2;RT1-CE1;RT1-CE15;RT1-CE16;RT1-CE4;RT1-CE5;RT1-M3-1;RT1-M6-2;RT1-S3;Rras;Serpine1;Sqstm1	rno04218
rno04010	MAPK signaling pathway	Environmental Information Processing	Signal transduction	27	0.00166430235889323	1.83307342870703	Atf4;Bdnf;Cacna1i;Csf1r;Ddit3;Dusp10;Dusp5;Dusp6;Dusp8;Efna4;Erbb4;Faslg;Fgf21;Fos;Gadd45a;Igf1;Map2k6;Map3k8;Mecom;Myc;Nfkb2;Rasgrf1;Relb;Rps6ka6;Rras;Vegfa;Vegfd	rno04010
rno05170	Human immunodeficiency virus 1 infection	Human Diseases	Infectious disease: viral	22	0.00176541924735847	1.9718343477742	B2m;Bst2;Calml4;Faslg;Fos;Gng8;Map2k6;Nfkbia;RT1-A2;RT1-CE1;RT1-CE15;RT1-CE16;RT1-CE4;RT1-CE5;RT1-M3-1;RT1-M6-2;RT1-S3;Sting1;Tap1;Tap2;Tapbp;Trim30d	rno05170
rno05168	Herpes simplex virus 1 infection	Human Diseases	Infectious disease: viral	32	0.00189880187562464	1.71635688396093	B2m;Birc3;Bst2;C3;Card9;Ccl2;Eif4ebp1;Faslg;Ifngr2;Il6;Nfkbia;Oas1b;Pou2f2;RT1-A2;RT1-CE1;RT1-CE15;RT1-CE16;RT1-CE4;RT1-CE5;RT1-M3-1;RT1-M6-2;RT1-S3;Stat2;Sting1;Tap1;Tap2;Tapbp;Zfp300;Zfp40;Zfp455l1;Zfp90;Zfp94l1	rno05168
rno05133	Pertussis	Human Diseases	Infectious disease: bacterial	10	0.002769792721461	2.79936632187121	C1s;C3;C4a;Calml4;Fos;Il23a;Il6;Ly96;Nlrp3;Ticam2	rno05133
