# Supplementary material for: Panax notoginseng flower protects against diabetic cardiomyopathy by regulating the ACSL4/ALOX15 pathway
Source: Front Pharmacol. 2026 Mar 27;17:1780442. doi: 10.3389/fphar.2026.1780442 (PMC13066132; doi:10.3389/fphar.2026.1780442)
Supplement: Supplementary file 7 [file Table1.xlsx]

## Sheet: RT-qPCR
Table S1 Primer sequences for the genes used for qRT-PCR.
Gene name	Description	Forward primers	Reverse primers
Actb	actin, beta	CGCGAGTACAACCTTCTTGC	CCTTCTGACCCATACCCACC
Acsl4	acyl-CoA synthetase long-chain family member 4	CCCCTTCAGACATGGCCATT	TACGTTCACACTGGCCTGTC
Alox15	arachidonate 15-lipoxygenase	GTTCAGGAACCACAGGGAGG	GTCAGAGATACTGGTCGCCG
Ppargc1a	PPARG coactivator 1 alpha	AGTGGTGTAGCGACCAATCG	GGGCAATCCGTCTTCATCCA
